# Supplementary material for: Effects of tuberculosis and/or HIV-1 infection on COVID-19 presentation and immune response in Africa
Source: Nat Commun. 2023 Jan 12;14:188. doi: 10.1038/s41467-022-35689-1 (PMC9836341; doi:10.1038/s41467-022-35689-1)
Supplement: Supplementary file 4 — Source Data [file 41467_2022_35689_MOESM4_ESM.xlsx]

## Sheet: Overal data
Groups	COVID PCR	ROCHE Abs (Pos/Neg)	with Follow up sample @day 5	FINAL Classification	Record ID	Selected for FLOW	Event Name	Participant ID Site 1	ID50 (dil series from 1:25 to 1:3125)	ID50 (dil series from 1:125 to 1:3125)	cells (M)	Vials PBMC	Sex	Age	Collection Date (blood sample)	SARS-COV2 Viral Swab date	Date symptoms first started	Date of admission to GSH	Specimen 1 SARS-COV2 Viral Swab result	2nd SARS-COV2 Viral Swab date	Specimen2 SARS-COV2 Viral Swab result if done	PCR Method	SARS PCR CT value (average probes, 3 to 1 depending on method)	COI ROCHE	8. WHO Ordinal Scale @Sampling	HIV status	ART	Date Start ART	Time on ART (Years)	CD4 count (Hospital file)	HIV Viral Load (Hospital file)	HIV VL (NHLS)	TB status	TBX status	If on TB treatment, date started	Phase	Previous TB?	If yes, date completed treatment #1	If yes, date completed treatment #2	On steroid	HbA1C % (Hospital File)	CRP (Hospital File)	D-Dimer result (Hospital File)	CRP (NHLS)	D-Dimer (NHLS)	LDH (NHLS)	Ferritin (NHLS)	WCC result	Neutrophils result
GSH-COVID	POS	POS		COVID	1	Yes	Baseline	HS-1-001			13.8	3	Male	60-69	2020-06-11	2020-06-09	2020-05-31	2020-06-09	Positive			Seegene	32.4667	9.67	3	Negative								Not on treatment			No			No	10.9		0.74	23	0.41	456	907	6.93	4.91
GSH-COVID	POS	POS		COVID	2	Yes	Baseline	HS-1-002	5454.61	5456	14.7	3	Male	30-39	2020-06-12	2020-06-01	2020-05-23	2020-06-09	Positive					53.77	4	Negative								Not on treatment			No			No		76	5.25	29	2.45	370	959	10.8	8.28
GSH-COVID	POS	NEG		COVID	3	Yes	Baseline	HS-1-003			16.9	3	Female	30-39	2020-06-12	2020-06-11	2020-05-27	2020-06-10	Positive			Seegene	23.0333	0.06	3	Positive	No			106			aTB	On treatment	2020-06-11	Intensive phase	No			No		103		114		188	250	8.4
GSH-COVID	POS	nd		COVID	4		Baseline	HS-1-004	2096.91	2096.82	10.8	2	Female	60-69	2020-06-15	2020-06-11	2020-06-06	2020-06-11	Negative	2020-06-14	Positive	Seegene	32		3	Negative						20		Not on treatment			No			No	12.6	141		12	2.05	311	204	8.39	5.34
GSH-COVID	POS	POS		COVID	5	Yes	Baseline	HS-1-005	30002.3	39097.6	8.25	1	Male	50-59	2020-06-15	2020-06-12	2020-06-04	2020-06-11	Positive			Seegene	35.3667	5.84	3	Negative								Not on treatment			No			No	9.6	214		45	0.3	341	988	7.73
GSH-COVID	POS	NEG		COVID	6	Yes	Baseline	HS-1-006	6779.83	6780.77	12.4	2	Female	30-40	2020-06-18	2020-06-16	2020-06-13	2020-06-16	Positive			Seegene	36.8	0.25	4	Positive	Yes	2020-03-24	0.235616	110	154683	17870	aTB	On treatment	2020-03-01	Continuation Phase	No			No				136	1.31	274	855	9.08	7.14
GSH-COVID	POS	POS		COVID	7	Yes	Baseline	HS-1-007	7271.48	8212.85	44.1	3	Female	20-29	2020-06-18	2020-06-15	2020-06-08	2020-06-14	Positive			Seegene	36.3	7.9	3	Negative								Not on treatment			No			No				152	1.92	272	165	11.87	9.22
GSH-COVID	POS	POS		COVID	8	Yes	Baseline	HS-1-008	4811.16	4811.16	31.1	3	Male	70-79	2020-06-19	2020-06-18	2020-06-14	2020-06-18	Positive			Seegene	37.45	11.84	4	Negative					20			Not on treatment			No			Yes		134	0.72	113	0.66	374	692	2.64	2.09
GSH-COVID	POS	NEG		COVID	9	Yes	Baseline	HS-1-009	527.362	276.497	52.3	3	Male	30-39	2020-06-19	2020-06-17	2020-05-22	2020-05-17	Positive			Seegene	32.3333	0.08	4	Negative							aTB	On treatment	2020-06-19	Intensive phase	Yes	Defaulted twice last in 2017		No		149		126	0.74	239	997	13.27	11.31
GSH-COVID	POS	NEG		COVID	10	Yes	Baseline	HS-1-010	420.22	394.346	46	5	Male	50-59	2020-06-19	2020-06-17	2020-06-12	2020-06-17	Negative	2020-06-18	Positive	Seegene	33.4333	0.2	5	Negative								Not on treatment			No			No	5.6	246	0.31	327	0.68	352	1943	10.78	9.03
GSH-COVID	POS	POS		COVID	11	Yes	Baseline	HS-1-011	352.913	349.255	52.4	5	Male	30-39	2020-06-19	2020-06-17	2020-06-03	2020-06-17	Positive			Seegene	36.9	1.57	5	Negative								Not on treatment			No			Yes		39	0.8	52	0.31	879	2815	10.23	7.96
GSH-COVID	POS	POS		COVID	12		Baseline	HS-1-012	6301	6467.62	9.15	2	Male	50-59	2020-06-22	2020-06-20	2020-06-16	2020-06-20	Positive			Seegene	34.9333	9.18	4	Negative								Not on treatment			No			Yes	12	126	0.45	74	0.46	481	1000	11.21	8.45
GSH-COVID	POS	NEG		COVID	13	Yes	Baseline	HS-1-013	401.296	389.666	13.5	3	Female	40-49	2020-06-22	2020-06-21	2020-06-19	2020-06-21	Positive			Seegene	28.2667	0.19	4	Negative								Not on treatment			No			No		218	1.47	223	0.95	348	649	7.96	6.5
GSH-COVID	POS	POS		COVID	14	Yes	Baseline	HS-1-014	101.938	1.39257	8.5	2	Male	40-49	2020-06-22	2020-06-20	2020-06-19	2020-06-19	Positive			Seegene	24.8333	40.04	3	Negative								Not on treatment			No			No	9.9	16		61	0.38	246	2791	12.12
GSH-COVID	POS	NEG		COVID	15	Yes	Baseline	HS-1-015	1035.21	1041.36	11.8	4	Female	50-59	2020-06-25	2020-06-22	2020-06-15	2020-06-22	Positive			Seegene	33.9333	0.07	3	Negative								Not on treatment			No			Yes		142	0.5	14	0.1	331	247	13.3	9.66
GSH-COVID	POS	NEG		COVID	16		Baseline	HS-1-016	132.534	22.5564	16.3	4	Male	80-89	2020-06-25	2020-06-23	2020-06-20	2020-06-22	Positive			Seegene	26.5333	0.07	4	Negative								Not on treatment			No			Yes		135	0.42	298	0.75	830	2918	7.55	6.2
GSH-COVID	POS	POS		COVID	17	Yes	Baseline	HS-1-017	19512.3	26375.1	23.1	4	Female	50-59	2020-06-25	2020-06-21	2020-06-07	2020-06-21	Positive			Seegene	33.9	25.36	5	Negative								Not on treatment			No			Yes				231	0.74	638	1191	8.11	7.06
GSH-COVID	POS	POS		COVID	18	Yes	Baseline	HS-1-018	1185.87	1181.03	16.9	4	Male	40-49	2020-06-25	2020-06-24	2020-06-17	2020-06-24	Positive			Seegene	28.8667	3.68	4	Negative								Not on treatment			No			Yes	6.3	35	0.41	170	0.54	409	4217	8.96	7.28
GSH-COVID	POS	POS		COVID	19	Yes	Baseline	HS-1-019	1165.72	1168.7	17.8	4	Female	60-69	2020-06-25	2020-06-24	2020-06-18	2020-06-23	Positive			Seegene	26.8333	4.98	4	Negative								Not on treatment			No			Yes	12.7		0.72	31	0.43	344	541	7.06	4.74
GSH-COVID	POS	POS		COVID	20	Yes	Baseline	HS-1-020	184.023	36.0291	12.8	4	Female	30-39	2020-06-25	2020-06-24	2020-06-16	2020-06-23	Positive			Seegene	31.4667	3.24	4	Negative								Not on treatment			No			Yes	6.5		0.23	238	0.34	501	1258	10.86
GSH-COVID	POS	NEG		COVID	21	Yes	Baseline	HS-1-021	109.411	0.000279118	9.95	4	Female	30-39	2020-06-25	2020-06-24	2020-06-20	2020-06-23	Positive			Seegene	24.2333	0.06	3	Negative								Not on treatment			No			No				14	0.1			4.71
GSH-COVID	POS	NEG		COVID	22	Yes	Baseline	HS-1-022	0	1.67149e-12	?	4	Male	40-49	2020-06-25	2020-06-24	2020-06-17	2020-06-25	Negative	2020-06-24	Positive	Seegene	24.0333	0.06	3	Negative								Not on treatment			No			Yes		6	0.2	4	0.28	148	65	9.22	5.4
GSH-COVID	POS	NEG		COVID	23	Yes	Baseline	HS-1-023	129.989	160.708	14.3	4	Male	50-59	2020-06-26	2020-06-25	2020-06-18	2020-06-25	Positive	2020-06-26	Unknown	Seegene	19.9	0.18	4	Negative								Not on treatment			No			Yes	8.8	52	0.41	47	0.44	367	1123	8.4	6.93
GSH-COVID	POS	POS	X	COVID	24	Yes	Baseline	HS-1-024	11599.7	11599	14.1	3	Male	40-49	2020-06-26	2020-06-25	2020-06-19	2020-06-24	Positive			Seegene	36.2333	6.58	4	Positive	Yes			326	20	20		Not on treatment			No			No	12.4	421	0.55	373	0.7	393	2412	16.76
GSH-COVID	POS		X		24		Follow up	HS-1-024			26	3	Male	40-49	2020-07-01	2020-06-25	2020-06-19		Positive						4	Positive	No													?								10.82
GSH-COVID	POS	POS	X	COVID	25	Yes	Baseline	HS-1-025	3989.53	4039.79	9.1	2	Female	60-69	2020-06-26	2020-06-25	2020-06-19	2020-06-25	Positive			Seegene	31.5333	6.57	4	Positive	Yes	2010-01-01	10.4904	311	20	20		Not on treatment			Yes	2010		Yes			0.17	43	0.29	404	1641	5.36	3.63
GSH-COVID	POS		X		25		Follow up	HS-1-025			23.7	3	Female	60-69	2020-07-01		2020-07-01								4	Positive	Yes													Yes
GSH-COVID	POS	POS		COVID	26	Yes	Baseline	HS-1-026	146.724	142.478	8.1	2	Male	60-69	2020-06-26	2020-06-25	2020-06-11	2020-06-25	Positive			Seegene	31.6	7.88	3	Negative								Not on treatment			No			No				11	0.92	270	1300	11.5
GSH-COVID	POS	NEG		COVID	27		Baseline	HS-1-027	739.706	738.159		na	Male	80-89	2020-06-26	2020-06-25	2020-06-20	2020-06-25	Positive			Seegene	31.2333	0.45	4	Negative								Unknown			No			Yes	6.2	106	0.85	142	0.88		755	5.84	4.71
GSH-COVID	POS	NEG		COVID	28	Yes	Baseline	HS-1-028	94.712	60.6121	10.9	3	Female	50-59	2020-06-26	2020-06-25	2020-06-11	2020-06-25	Positive	2020-06-25	Unknown	Seegene	26.6	0.65	3	Negative								Not on treatment			No			No		214	2.2	218	1.18	894	888	11.15	8.25
GSH-COVID	POS	POS		COVID	29	Yes	Baseline	HS-1-029	1752.65	3000.6	13.3	3	Female	40-49	2020-06-29	2020-06-27	2020-06-18	2020-06-28	Negative	2020-06-30	Positive	Seegene	24.3333	3.85	4	Negative								Not on treatment			No			Yes			0.36	42	0.26	318	490	6.94	3.45
GSH-COVID	POS	POS		COVID	30	Yes	Baseline	HS-1-030	409.951	409.953	14	3	Male	20-29	2020-06-29	2020-06-27	2020-06-20	2020-06-27	Positive			Seegene	32.2333	71.73	4	Negative								Not on treatment			No			Yes	6.3		0.34	23	0.1	312	458	8.4	6.26
GSH-COVID	POS	POS		COVID	31	no	Baseline	HS-1-031	959.357	890.757	10	1	Male	70-79	2020-06-29	2020-06-27	2020-06-15	2020-06-27	Positive			Seegene	33.8333	10.95	4	Negative								Not on treatment			No			Yes		217	2.12		1.83			10.72	8.77
GSH-COVID	POS	nd		COVID	32	Yes	Baseline	HS-1-032	1810.77	1804.96	12.3	4	Male	50-59	2020-06-29	2020-06-25	2020-06-12	2020-06-25	Positive			Seegene	29.3		5	Negative								Not on treatment			No			Yes	6.9		0.35	105	0.34	428	1438	11.8	9.11
GSH-COVID	POS	POS	X	COVID	33	Yes	Baseline	HS-1-033			12.4	2	Male	50-59	2020-06-29	2020-06-28	2020-06-22	2020-06-26	Positive	2020-06-28	Negative	Seegene	35.6667	10.57	4	Negative								Not on treatment			No			Yes	6.5	137	0.37	68	0.36	317	1579	9.39	7.66
GSH-COVID	POS		X	COVID	33		Follow up	HS-1-033			??	3	Male	50-59	2020-07-02	2020-07-28			Positive	2020-07-28	Negative				4	Negative														Yes
GSH-COVID	POS	POS		COVID	34	Yes	Baseline	HS-1-034	2583.78	2991.15	8.12	2	Female	40-49	2020-07-02	2020-06-21	2020-07-15	2020-06-22	Positive			Seegene	22.1667	2.81	4	Positive	No			13		27537		Not on treatment			No			Yes	6.7	388	1.73	6	0.69	360	626	28.83	26.87
GSH-COVID	POS	POS	X	COVID	35	Yes	Baseline	HS-1-035	1.15638e+09	2.42104e+08	8.12	2	Male	40-49	2020-07-02	2020-06-26	2020-06-24	2020-06-26	Positive			Seegene	33.85	83.03	4	Positive	Yes	2012-01-01	8.50685	345		20		Not on treatment			No			Yes			5	186	3.21	495	805	15.82	12.7
GSH-COVID	POS		X	COVID	35		Follow up	HS-1-035			13.1	3	Male	40-49	2020-07-06		2020-07-06								4	Positive	Yes													Yes								9.68
GSH-COVID	POS	NEG	X	COVID	36	Yes	Baseline	HS-1-036	1512.4	1512.45	26.1	3	Female	40-49	2020-07-02	2020-06-29	2020-06-22	2020-06-29	Positive			Roche	21.2	0.19	5	Negative							aTB	Not on treatment yet			No			Yes	5.9		5.16	119	0.77	523	769	16.83
GSH-COVID	POS		X	COVID	36		Follow up	HS-1-036			35.3	1	Female	40-49	2020-07-17										6	Negative							aTB							Yes								25.67	21.46
GSH-COVID	POS	POS		COVID	37	Yes	Baseline	HS-1-037	715.784	689.158	9.51	2	Male	40-49	2020-07-02	2020-06-28	2020-06-22	2020-06-28	Positive					7	5	Positive	Yes	2014-01-01	6.50411	51		20		Not on treatment			No			Yes	7.9		0.32	46	0.21	377	733	6.14	4.53
GSH-COVID	POS	POS	X	COVID	38	Yes	Baseline	HS-1-038	635.587	630.835	9.18	2	Male	40-49	2020-07-02	2020-07-01	2020-06-24	2020-07-01	Positive			GeneXpert	30.1	2.47	5	Negative								Not on treatment			No			Yes		178	1.03	243	1.23	376	468	12.08	9.76
GSH-COVID	POS		X	COVID	38		Follow up	HS-1-038			8.12	2	Male	40-49	2020-07-06		2020-07-06								4	Negative														Yes
GSH-COVID	POS	POS	X	COVID	39	Yes	Baseline	HS-1-039	203.162	195.162	13.1	2	Male	60-69	2020-07-02	2020-07-01	2020-06-15	2020-07-02	Positive			Seegene	36.6	2.55	5	Negative								Not on treatment			No			Yes		34	0.31	42	0.44	750	2911	6.65
GSH-COVID	POS		X	COVID	39		Follow up	HS-1-039			7.9	2	Male	60-69	2020-07-06		2020-07-06								4	Negative														Yes
GSH-COVID	POS	POS		COVID	40	Yes	Baseline	HS-1-040	3376.54	3376.57	??	3	Female	40-49	2020-07-02	2020-07-01	2020-06-30		Positive			Seegene	32.2	7.93	4	Positive	Yes	2008-01-01	12.5096			20		Not on treatment			Yes	2002	2008	Yes				250	1.89	2004	198	10.45
GSH-COVID	POS	POS		COVID	41	Yes	Baseline	HS-1-041	4769	4769	17.9	6	Male	40-49	2020-07-03	2020-06-25	2020-06-22	2020-07-01	Positive					76.12	5	Positive	Yes	2010-01-01	10.5096	135	20	20		Not on treatment			No			Yes	6.8	170	5.26	469	4.72	618	1849	10.88	9.15
GSH-COVID	POS	POS	X	COVID	42	Yes	Baseline	HS-1-042	3033.86	3032.12	14.2	2	Male	50-59	2020-07-03	2020-06-30	2020-06-24	2020-06-29	Positive			Roche	31.95	10.99	5	Negative								Not on treatment			No			Yes				31	0.1	775	3012	6.05
GSH-COVID	POS		X	COVID	42		Follow up	HS-1-042			11.6	2	Male	50-59	2020-07-09		2020-07-09								4	Negative														Yes								15.8	12.58
GSH-COVID	POS	POS		COVID	43	Yes	Baseline	HS-1-043	14627.5	14624.6	13.8	2	Female	50-59	2020-07-09	2020-07-02	2020-06-30	2020-07-06	Positive			Seegene	24.7333	7.13	3	Positive	Yes	2011-01-01	9.52603		51	20		Not on treatment			Yes	1995	2011	Yes	5.7			3	0.1	135	43	4.46
GSH-Ctl	NEG	NEG		CTL	44	Yes	Baseline	HS-1-044			11.36	5	Female	40-49	2020-07-09	2020-07-07	2020-07-01	2020-07-08	Negative	2020-07-08	Negative			0.06	4	Positive	No					52676		Not on treatment			No			Yes	5.7	223	0.64	48	0.24	564	751	9.24	8.21
GSH-COVID	POS	NEG		COVID	45	Yes	Baseline	HS-1-045	2650.81	2671.35	8	2	Male	30-39	2020-07-09	2020-07-07	2020-07-05	2020-07-07	Positive			Seegene	30	0.25	4	Negative								Not on treatment			No			Yes	12.2			139		510	1726	15.72
GSH-COVID	POS	POS		COVID	47	Yes	Baseline	HS-1-047	2546.68	2546.68	13.7	3	Male	40-49	2020-07-10	2020-06-26	2020-06-21	2020-06-27	Positive			GeneXpert	33.3	75.33	5	Positive	Yes	2002-01-01	18.5342	903	19	20		Not on treatment			Yes	2002		Yes	6			69		609	1221	11
GSH-Ctl	NEG	NEG		CTL	48	Yes	Baseline	HS-1-048	21.0005	57.657	13.1	1	Male	30-39	2020-07-10	2020-07-08	2020-07-07	2020-07-08	Negative					0.06	4	Negative								Not on treatment			No			No			0.81	213	0.61	128		21.05
GSH-COVID	POS	NEG	X	COVID	49	Yes	Baseline	HS-1-049	7424.2	7443.6	9.51	2	Female	30-39	2020-07-10	2020-07-09	2020-07-02	2020-07-07	Positive			Seegene	25.1667	0.35	5	Positive	Yes	2019-01-01	1.52329	452	20	20		Not on treatment			Yes	2011-01-01		Yes		71	0.3	58	0.2	312	229	8.89	6.24
GSH-COVID	POS		X	COVID	49		Follow up	HS-1-049			27.3	3	Female	30-39	2020-07-17										6	Positive	Yes													Yes
GSH-COVID	POS	POS		COVID	51	Yes	Baseline	HS-1-051	7630.21	8619.82	8.5	2	Male	70-79	2020-07-13	2020-07-10	2020-07-03	2020-07-10	Negative	2020-07-11	Positive	Seegene	36.3	55.58	5	Negative								Not on treatment			No			Yes	7.6	310	5.25	54	5.25	397	1930	12.34	10.17
GSH-Ctl	NEG	NEG		CTL	52	Yes	Baseline	HS-1-052	0	0.000435537	10.3	1	Female	30-39	2020-07-13	2020-07-11		2020-07-11	Negative	2020-07-14	Negative			0.07	3	Positive	Yes	2020-01-12	0.50137		63047	2352	aTB	On treatment	2019-12-01	Continuation Phase	No			No				35	0.93	247	103	7.33	5.49
GSH-COVID	POS	NEG		COVID	54	Yes	Baseline	HS-1-054			12.9	5	Female	50-59	2020-07-15	2020-07-13	2020-07-06	2020-07-13	Positive			Seegene	27.6667	0.39	3	Positive	No			1367	20	20		Not on treatment			Yes	1974-01-01		Yes			0.16	2	0.1	159	97	5.4	2.27
GSH-COVID	POS	POS		COVID	56		Baseline	HS-1-056	79.5277	96.7278	13.3	4	Male	50-59	2020-07-15	2020-07-11	2020-07-08	2020-07-12	Indeterminate	2020-07-14	Positive	Seegene	35.3	4.97	4	Negative								Not on treatment			Yes	2018-10-01		No	10.2		0.98	42	0.41	384	1289	21.96	18.95
GSH-COVID	POS	NEG		COVID	57	Yes	Baseline	HS-1-057	299.006	302.951	14.2	4	Male	30-39	2020-07-15	2020-07-12	2020-07-11	2020-07-13	Positive			Roche	22.7	0.26	3	Negative							aTB	On treatment	2020-06-01	Intensive phase	No			No			0.96	115	0.68	188	1109	8.68	6.35
GSH-COVID	POS	POS	X	COVID	58	Yes	Baseline	HS-1-058	5395.37	5395.32	14	2	Male	40-49	2020-07-16	2020-07-03	2020-07-13	2020-07-15	Positive			Roche	32.45	10.17	4	Negative	No			418		20	aTB	On treatment	2020-07-03	Intensive phase	No			Yes	5.3	219		239	5.36	313	145	11.97	10.24
GSH-COVID	POS		X	COVID	58		Follow up	HS-1-058			13.1	3	Male	40-49	2020-07-23										4	Negative	No						aTB	On treatment	2020-07-03	Intensive phase	No			Yes
GSH-COVID	POS	POS		COVID	59	Yes	Baseline	HS-1-059	5259.72	5259.71	15.5	4	Male	60-69	2020-07-16	2020-07-16	2020-07-11	2020-07-15	Negative	2020-07-17	Positive	Seegene	34	16.43	3	Positive	Yes	1998-01-01	22.5534		20	20		Not on treatment			No			Yes			0.52	255	0.81	490	904	5.05	4.6
GSH-COVID	POS	POS		COVID	60		Baseline	HS-1-060	1094.2	1084.87	4.4	1	Male	60-69	2020-07-16	2020-07-15	2020-07-09	2020-07-15	Positive			Seegene	31.5333	35.25	4	Negative								Not on treatment			No			Yes	7.2	125	0.61	78	0.49	330	679	7.31	6.08
GSH-COVID	POS	NEG		COVID	61	Yes	Baseline	HS-1-061	4938.01	4938.67	10.46	1	Female	30-39	2020-07-16	2020-07-14	2020-07-13	2020-07-14	Positive	2020-06-30	Negative	Seegene	26.6333	0.06	4	Positive	Yes			26	443085	523463	aTB	On treatment	2020-06-27	Intensive phase	Yes	2018		Yes		293	1.82	439	2.88	474	3606	8.84	7.32
GSH-COVID	POS	NEG		COVID	62	Yes	Baseline	HS-1-062	31.9456	0	13.68	1	Female	40-49	2020-07-16	2020-07-17	2020-07-11	2020-07-15	Positive			Seegene	20.4	0.08	4	Positive	Yes	2014-01-01	6.54247	250	775	40		Not on treatment			Yes	1999		No	5.6	41	0.2	55	0.24	340	520	3.63	2.29
GSH-COVID	POS	NEG		COVID	63	Yes	Baseline	HS-1-063	176.183	214.002	14.9	1	Male	50-59	2020-07-16	2020-07-15	2020-07-09	2020-07-16	Positive			GeneXpert	23.35	0.16	4	Negative								Not on treatment			No			Yes	6.9		0.35	28	0.38	297	737	5.9	3.72
GSH-COVID	POS	NEG	X	COVID	64	Yes	Baseline	HS-1-064	416.489	416.569	30.1	3	Male	70-79	2020-07-17	2020-07-16	2020-07-13	2020-07-16	Positive			Seegene	25.5333	0.14	4	Negative								Not on treatment			No			Yes	7.4	115	0.89	212	0.73	846	16432	11.23
GSH-COVID	POS		X	COVID	64		Follow up	HS-1-064					Male	70-79	2020-07-22											Negative														Yes								19.46
GSH-COVID	POS	NEG		COVID	65	Yes	Baseline	HS-1-065	3.49926	0	29.4	3	Male	60-69	2020-07-17	2020-07-16	2020-07-14	2020-07-16	Positive			Seegene	36.8	0.07	4	Negative								Not on treatment			Yes	1985-01-01		No	6.1			211	0.49	1469	2050	12.61
GSH-COVID	POS	POS	X	COVID	66		Baseline	HS-1-066	7043.5	7043.33	10.6	2	Male	60-69	2020-07-20	2020-05-16	2020-07-04	2020-07-14	Negative	2020-07-13	Positive	GeneXpert	27.2	19.47	5	Negative								Not on treatment			No			Yes	6.7		0.59	48	5.5	609	1145	13.55	12.26
GSH-COVID	POS		X	COVID	66		Follow up	HS-1-066			13.18	2	Male	60-69	2020-07-23										4	Negative														Yes	6.7							14.43
GSH-COVID	POS	POS		COVID	67	Yes	Baseline	HS-1-067	7092.51	23468.8	13.47	3	Female	50-59	2020-07-20	2020-05-21	2020-07-14	2020-07-19	Negative	2020-07-19	Positive	Seegene	31.8333	25.42	5	Negative								Not on treatment			No			Yes	11.4		1.22	113	0.99	622	1040	6.9	5.8
GSH-COVID	POS	POS	X	COVID	68	Yes	Baseline	HS-1-068	328010	656236	14.5	2	Male	50-59	2020-07-20	2020-07-15	2020-07-14	2020-07-15	Positive					19.88	5	Negative								Not on treatment			No			Yes	11.7		0.99	225	1.38	619	1385	9.44
GSH-COVID	POS		X	COVID	68		Follow up	HS-1-068			14.1	2	Male	50-59	2020-07-24	2020-07-15			Positive						6	Negative														Yes								18.62
GSH-COVID	POS	POS		COVID	69	Yes	Baseline	HS-1-069	350.131	346.855	5.56	1	Male	50-59	2020-07-20	2020-07-15	2020-07-12	2020-07-17	Positive			Seegene	26.8	4.72	5	Positive	Yes	2014-01-01	6.55342	130	20	20		Not on treatment			No			Yes		156	0.31	43	0.32	401	169	7.65
GSH-COVID	POS	POS		COVID	70	Yes	Baseline	HS-1-070	7248.72	59760.8	10.5	1	Male	60-69	2020-07-20	2020-07-12	2020-07-06	2020-07-16	Positive			Roche	22.6	27.68	5	Negative								Not on treatment			No			Yes	8.7		0.58	48	0.53	313	1711	10.46	7.52
GSH-COVID	POS	POS		COVID	71	Yes	Baseline	HS-1-071	1368.55	1368.53	12.3	1	Male	70-79	2020-07-20	2020-07-18	2020-06-27	2020-07-18	Positive	2020-07-17	Positive	Seegene	33.3333	57.38	5	Negative								Not on treatment			No			Yes		170	0.63	38	0.53	751	3617	20.41	18.02
GSH-COVID	POS	NEG	X	COVID	72	Yes	Baseline	HS-1-072	0.0867411	136.887	10.6	2	Female	30-39	2020-07-22	2020-07-16	2020-07-09	2020-07-16	Positive			Seegene	25	0.07	5	Positive	No			92	3843314	43719		Not on treatment			No			Yes		305	1.38	131	1.81	792	511	9.65	7.4
GSH-COVID	POS		X	COVID	72		Follow up	HS-1-072					Female	30-39	2020-07-27											Positive	No													Yes								13.88
GSH-COVID	POS	POS		COVID	73	Yes	Baseline	HS-1-073	16225.4	16302.2	14.47	3	Female	40-49	2020-07-22	2020-07-05	2020-06-28	2020-07-21	Positive	2020-07-05	Positive	Seegene	34.4	13.4	6	Negative							aTB	On treatment	2020-07-07	Intensive phase	No			Yes	9.4		1.29	18	0.43	335	40	17.13	14.22
GSH-COVID	POS	POS		COVID	74	Yes	Baseline	HS-1-074	3687.64	3734.15	9.73	2	Female	50-59	2020-07-22	2020-07-17	2020-07-16	2020-07-17	Positive			Seegene	29.1	26.87	6	Negative								Not on treatment			No			Yes	13		0.31	128	0.52		756	6.23	4.97
GSH-COVID	POS	POS		COVID	75	Yes	Baseline	HS-1-075	7904.75	8052.34	18.75	4	Female	50-59	2020-07-22	2020-07-15	2020-07-14	2020-07-17	Positive			Seegene	22.9667	42.09	6	Negative								Not on treatment			No			Yes	14.7	122	2.96	10	0.68	677	1159	15.23
GSH-COVID	POS	POS	X	COVID	76	Yes	Baseline	HS-1-076	4673	4672.96	9.73	2	Female	40-49	2020-07-22	2020-07-20	2020-07-16	2020-07-20	Positive			Seegene	29.4667	10.88	5	Positive	Yes	2009-01-01	11.5616	158	20	20		Not on treatment			Yes	2009-01-01		Yes	5.8	172	0.2	107	0.3	505	618	7.13	5.5
GSH-COVID	POS		X	COVID	76		Follow up	HS-1-076					Female	40-49	2020-07-27	2020-07-21			Positive						4	Positive	Yes													Yes
GSH-Ctl	NEG	NEG		CTL	77	Yes	Baseline	HS-1-077	15429.9	15426.8	11.4	3	Female	20-29	2020-07-22	2020-07-21		2020-07-20	Negative					0.07	3	Positive	Yes	2020-05-01	0.224658			40	aTB	On treatment	2020-04-28	Continuation Phase	No			No		44	1.03	58	1.46	268	54	7.63	4.34
GSH-COVID	POS	POS	X	COVID	78	Yes	Baseline	HS-1-078	1831.57	1835.01	9.05	2	Male	40-49	2020-07-23	2020-07-21	2020-07-15	2020-07-22	Positive			Seegene	29.1	4.44	5	Negative								Not on treatment			No			Yes	6.5	249	3.1	145	0.98	839	3357	12.49	9.53
GSH-COVID	POS		X	COVID	78		Follow up	HS-1-078			12.3	4	Male	40-49	2020-07-29										6	Negative														Yes								20.1
GSH-COVID	POS	NEG	X	COVID	79	Yes	Baseline	HS-1-079	1751.37	2515.12	14.52	2	Male	40-49	2020-07-23	2020-07-17	2020-07-13	2020-07-19	Positive			Seegene	21	0.18	5	Negative								Not on treatment			No			Yes	5.7	115	0.53	110	0.91	668	1743	21.57	17.15
GSH-COVID	POS		X	COVID	79		Follow up	HS-1-079			13	2	Male	40-49	2020-07-30										6	Negative														Yes			4.45					22.04	18.93
GSH-COVID	POS	POS		COVID	80	Yes	Baseline	HS-1-080	3355.9	3356.47	13.9	1	Male	60-69	2020-07-23	2020-07-14		2020-07-13	Positive	2020-07-13	Positive	Seegene	26.9	10.83	7	Negative							aTB				No			Yes	13.5	202	1.46	60	4.83	463	2672	33.69	13.21
GSH-COVID	POS	POS	X	COVID	81	Yes	Baseline	HS-1-081	4543.29	4543.27	2.88	1	Male	60-69	2020-07-23	2020-07-01	2020-06-20	2020-07-08	Positive			Seegene	36.3333	33.77	6	Negative								Not on treatment			No			Yes	5.7	129	0.89	70	0.85	455	1845	16.94	10.33
GSH-COVID	POS		X	COVID	81		Follow up	HS-1-081					Male	60-69	2020-07-27										6	Negative														Yes								20.02
GSH-COVID	POS	POS		COVID	82	Yes	Baseline	HS-1-082	68726.8	113839	7.45	1	Male	50-59	2020-07-23	2020-07-12	2020-07-06	2020-07-12	Positive			Roche	34.4	63.29	6	Negative								Not on treatment			No			Yes	6.9	353	0.47	157	0.85	338	1773	14.93	11.35
GSH-COVID	POS	POS	X	COVID	83	Yes	Baseline	HS-1-083	15291.7	15510.7	3.28	1	Male	50-59	2020-07-23	2020-07-06	2020-06-28	2020-07-09	Positive			Seegene	29.3667	62.42	6	Negative								Not on treatment			No			Yes	6.4	265	0.41	30	0.4	378	1666	27.1	15.76
GSH-COVID	POS		X	COVID	83		Follow up	HS-1-083					Male	50-59	2020-07-27										6	Negative														Yes
GSH-COVID	POS	NEG		COVID	84	Yes	Baseline	HS-1-084	356.628	77.6073	2.11	1	Male	40-49	2020-07-23	2020-07-22	2020-07-17	2020-07-23	Positive			Seegene	27.8333	0.43	4	Positive	Yes	2015-01-01	5.56164	277	20	20		Not on treatment			Yes	2015-06-01		Yes	10.7		5	66	5.5	537	2554	9.71	7.16
GSH-COVID	POS	POS	X	COVID	85	Yes	Baseline	HS-1-085	1693.09	1692.53	7.29	1	Female	40-49	2020-07-23	2020-07-18	2020-07-14	2020-07-21	Positive			Seegene	27.0667	1.35	6	Negative								Not on treatment			No			Yes	8.6	75	0.48	124	0.7	396	193	3.56	7.52
GSH-COVID	POS		X	COVID	85		Follow up	HS-1-085			15.58	1	Female	40-49	2020-07-30										4	Negative														Yes								11.23
GSH-COVID	POS	NEG		COVID	86	Yes	Baseline	HS-1-086	65.0065	10.7356	17.88	5	Female	40-49	2020-07-24	2020-07-22	2020-07-12	2020-07-21	Positive	2020-07-23	Positive	Seegene	24.5	0.06	4	Positive	No			3		13461		Under investigation			Yes	2016-06-06		Yes			0.42	42	0.32	438	936	7.9	5.82
GSH-COVID	POS	POS	X	COVID	87	Yes	Baseline	HS-1-087	4238.56	4238.56	32.6	10	Male	50-59	2020-07-24	2020-07-16	2020-07-09	2020-07-24	Indeterminate	2020-07-16	Positive	Seegene	38.35	24.95	6	Negative								Not on treatment			No			Yes	5.3	87	1.03	133	0.98	395	2208	21.87	18.96
GSH-COVID	POS		X	COVID	87		Follow up (1M)	HS-1-087			10.1	2	Male	50-59	2020-08-28											Negative														Yes
GSH-COVID	POS	POS	X	COVID	88	Yes	Baseline	HS-1-088	1009.37	1009.07	14.07	3	Female	50-59	2020-07-24	2020-07-22	2020-07-18	2020-07-22	Positive	2020-07-22	Positive	Seegene	33.0667	8.65	6	Negative								Not on treatment			No			Yes	5.8		1.87	141		541	1587	16.38	14.27
GSH-COVID	POS		X	COVID	88		Follow up (1M)	HS-1-088			13.7	2	Female	50-59	2020-10-14											Negative														Yes
GSH-COVID	POS	POS		COVID	89	Yes	Baseline	HS-1-089	72649.7	81223.5	25	3	Female	40-49	2020-07-24	2020-07-20	2020-07-17	2020-07-22	Positive			Seegene	31.1	58.34	6	Negative								Not on treatment			No			Yes	9.1		12.5	61	1.7	349	351	15.41	15.02
GSH-COVID	POS	POS	X	COVID	90	Yes	Baseline	HS-1-090	17796.1	17815.4	10	5	Female	50-59	2020-07-24	2020-07-22	2020-07-17	2020-07-22	Positive			Abbott	22 / 32 reajusted	22.77	5	Negative								Not on treatment			No			Yes	6	467	0.52	162	0.51	336	853	13.96	12.72
GSH-COVID	POS		X	COVID	90		Follow up	HS-1-090			14.4	4	Female	50-59	2020-07-28		2020-07-28								4	Negative														Yes
GSH-COVID	POS	POS	X	COVID	91	Yes	Baseline	HS-1-091	9139.08	10932	14.3	2	Male	50-59	2020-07-24	2020-07-22	2020-07-15	2020-07-23	Positive			Seegene	34.9	13.33	5	Negative								Not on treatment			No			Yes	13.3		1.07	138	0.74	387	1150	13.52	11.34
GSH-COVID	POS		X	COVID	91		Follow up	HS-1-091			13	2	Male	50-59	2020-07-30										6	Negative														Yes								17.91
GSH-COVID	POS	POS		COVID	92	Yes	Baseline	HS-1-092	1646.17	1645.29	11.34	1	Female	60-69	2020-07-24	2020-07-22	2020-07-15	2020-07-21	Positive			Seegene	24.6333	10.4	5	Negative								Not on treatment			No			Yes			0.55	70	0.6	718	851	8.62	7.28
GSH-COVID	POS	NEG	X	COVID	93	Yes	Baseline	HS-1-093	4605.27	4605.27	na	na	Male	40-49	2020-07-24	2020-07-21	2020-07-03	2020-07-21	Positive			Seegene	29.8667	0.46	4	Positive	Yes	2011-01-01	9.56712	51		2941	aTB	On treatment	2020-07-24	Intensive phase	Yes	2020-03-01	Unk	No			12.01	292	7.02	529	2331	11.29	8.89
GSH-COVID	POS		X	COVID	93		Follow up	HS-1-093					Male	40-49	2020-07-27											Positive	Yes						aTB	On treatment						?
GSH-COVID	POS	POS		COVID	94		Baseline	HS-1-094	366.347	368.039	14.34	1	Male	60-69	2020-07-24	2020-07-20	2020-07-14	2020-07-22	Positive			Seegene	30.1	2.25	5	Negative								Not on treatment			No			Yes	9.3	271	0.98	41	0.99	535	1092	7.79	5
GSH-COVID	POS	POS		COVID	95	Yes	Baseline	HS-1-095	24.9203	0	15.5	4	Female	40-49	2020-07-27	2020-07-23	2020-07-01	2020-07-21	Positive	2020-06-11	Negative	Seegene	35.9	1.32	3	Positive	No			106		15860	aTB				No			No		47	1.3	68	1.22	305	3829	11.25	10.09
GSH-COVID	POS	POS		COVID	96	Yes	Baseline	HS-1-096	9010.88	9002.15	13.2	3	Female	50-59	2020-07-28	2020-07-23	2020-07-14	2020-07-23	Negative	2020-07-26	Positive	Seegene	28.7	52.75	4	Positive	Yes	2002-01-01	18.5836		49	20		Not on treatment			Yes	2003-01-01	2006-01-01	Yes	6.1		0.49	39	0.36	432	1538	8.3	6.9
GSH-COVID	POS	POS		COVID	97	Yes	Baseline	HS-1-097	1330.06	1329.73	19.58	1	Male	50-59	2020-07-27	2020-07-22	2020-07-09	2020-07-23	Positive			GeneXpert	41.5	36.57	3	Positive	No			17		201574	aTB	On treatment	2020-07-24	Intensive phase	No			No				101	6.99	599	4188	1.49
GSH-COVID	POS	POS		COVID	98	Yes	Baseline	HS-1-098	1174.05	1173.7	17.4	3	Female	50-59	2020-07-28	2020-07-21		2020-07-22	Positive			Seegene	29.4	28.96	6	Negative								Not on treatment			No			Yes	14.3	295	0.64	64	0.69	418	550	14.56
GSH-COVID	POS	POS		COVID	99	Yes	Baseline	HS-1-099	8537.31	8729.18	12.8	3	Male	50-59	2020-07-28	2020-07-11	2020-07-08	2020-07-18	Positive					55.99	6	Negative								Not on treatment			No			Yes	8	238	0.3	42	0.61	594	3506	6.66	5.37
GSH-COVID	POS	POS		COVID	100	Yes	Baseline	HS-1-100	1175.16	1174.49	15.2	2	Female	60-69	2020-07-28	2020-07-26	2020-07-17	2020-07-25	Positive	2020-07-25	Positive	Seegene	23.0333	41.15	6	Negative								Not on treatment			No			Yes	6.6	375	0.82	94	0.59	587	1563	15.2	13.19
GSH-COVID	POS	POS		COVID	101	Yes	Baseline	HS-1-101	4188.72	4188.72	15.3	3	Male	50-59	2020-07-28	2020-07-27	2020-07-16	2020-07-26	Positive			Seegene	33.0667	5.17	4	Positive	Yes	2010-01-01	10.5781	168		20		Not on treatment			Yes	2010-01-01		Yes	8		2.09	128	1.49	580	1549	19.62	16.48
TC-Ctl	NEG	NEG		CTL	102		Baseline	HS-1-102	27.5445	100.006	9.25	2	Female	20-29	2020-07-28	2020-07-28			Negative					0.07	2	Negative								Not on treatment			No			No				1	0.1	191	87
TC-Ctl	NEG	NEG		CTL	103		Baseline	HS-1-103	25.2159	0	14.24	1	Male	20-29	2020-07-28	2020-07-28	2020-07-26		Unknown	2020-07-14	Negative			0.07	2	Negative								Not on treatment			No			No				6	0.41	158	264
GSH-COVID	POS	POS		COVID	104	Yes	Baseline	HS-1-104	19659.1	20237.2	8.23	2	Male	50-59	2020-07-29	2020-07-23	2020-07-14	2020-07-28	Negative	2020-07-29	Positive	Seegene	29.95	52.34	5	Positive	Yes	2010-01-01	10.5808	209	20	20	aTB				No			Yes	7		0.21	321	0.95	466	1001	5.21	4.04
GSH-COVID	POS	POS		COVID	105	Yes	Baseline	HS-1-105	4304.27	4304.27	9.73	2	Female	50-59	2020-07-29	2020-07-28	2020-07-22	2020-07-28	Positive			Seegene	35.3333	37.99	4	Positive	Yes	2009-01-01	11.5808	400	20	20		Not on treatment			No			Yes	13		2.07	13	0.82	179	380	8.5	4.49
GSH-Ctl	NEG	POS		?	106	Yes	Baseline	HS-1-106	1665.73	1664.76	10.7	2	Male	40-49	2020-07-29	2020-06-16	2020-07-22	2020-07-28	Negative	2020-07-28	Negative			94.32	4	Negative								Not on treatment			No			Yes				10	0.37	212	557	9.9
GSH-COVID	POS	POS		COVID	107	Yes	Baseline	HS-1-107	1883.83	1883.71	8.56	2	Male	60-69	2020-07-30	2020-07-13	2020-07-01	2020-07-15	Positive					27.63	6	Negative								Not on treatment			No			Yes	7.3	320	1.37	266	2.21	689	3027	33.33	17.92
GSH-Ctl	NEG	NEG		CTL	108	Yes	Baseline	HS-1-108	21.5372	0	13.05	4	Male	30-39	2020-07-30	2020-07-27	2020-07-08	2020-07-29	Negative	2020-07-29	Negative			0.07	4	Positive	No			51		253745		Under investigation			No			Yes	5.4		0.82	35	0.5	1073	2896	6.26	3.66
GSH-Ctl	NEG	NEG		CTL	109	Yes	Baseline	HS-1-109	0	0	15.3	6	Male	20-29	2020-07-30	2020-07-28	2020-07-12	2020-07-29	Negative	2020-07-29	Negative			0.08	4	Negative								Under investigation			No			No			4.25	136	3.11	281	557	39.56	35.2
GSH-Ctl	NEG	NEG		CTL	110	Yes	Baseline	HS-1-110	26.1471	0	22.1	3	Male	20-29	2020-07-31	2020-07-28	2020-07-28	2020-07-29	Negative					0.08	4	Negative					20			Not on treatment			Yes	2016		No		5	0.33	2	0.1	222	53	5.24	4.5
GSH-Ctl	NEG	NEG		CTL	111	no	Baseline	HS-1-111	0	0	25.3	3	Male	60-69	2020-07-31	2020-07-29	2020-07-01	2020-07-27	Negative					0.07	4	Negative								Not on treatment			Yes	2000-01-01		No		44	1.51	45	2.47	415	257	10.03
GSH-Ctl	NEG	NEG		CTL	112	Yes	Baseline	HS-1-112	0	0	20.8	3	Male	50-59	2020-07-31	2020-07-29	2020-07-23	2020-07-29	Negative					0.08	3	Negative								Not on treatment			No			No		227	0.29		0.51			17.12	11.86
GSH-Ctl	NEG	NEG		CTL	113		Baseline	HS-1-113	5.45576	11.8312	11.6	3	Female	70-79	2020-07-31	2020-07-27	2020-07-13	2020-07-27	Negative	2020-07-28	Negative			0.07	3	Negative								Not on treatment			No			No		6	0.02	3	0.1	203	20	7.37	4.44
TC-Ctl	NEG	NEG		CTL	114	Yes	Baseline	HS-1-114	24.0113	0	13.2	3	Female	30-39	2020-07-31	2020-07-31	2020-07-28		Negative	2020-06-24	Negative			0.07	2	Positive	Yes	2010-01-01	10.5863			20		Not on treatment			No			No				1	0.1	153	59
GSH-COVID	POS	NEG		COVID	115	Yes	Baseline	HS-1-115	1.6594	79.9326	20	6	Female	40-49	2020-08-03	2020-07-30	2020-07-23	2020-07-30	Positive			Seegene	22	0.08	4	Positive	No			40		63410		Not on treatment			No			Yes	5.5		0.68	6	0.1	846	1512	4.28	2.6
GSH-Ctl	NEG	NEG		CTL	116	Yes	Baseline	HS-1-116	29.0473	41.4284	15.58	1	Female	60-69	2020-08-03	2020-07-31		2020-08-01	Negative					0.07	3	Negative								Not on treatment			No			No	16.6		0.84	156	1.5	312	841	13.95	11.39
GSH-Ctl	NEG	NEG		CTL	117	Yes	Baseline	HS-1-117	25.4264	124.937	14.55	4	Male	40-49	2020-08-03	2020-07-31	2020-07-27	2020-08-01	Negative	2020-08-01	Negative			0.07	4	Positive	No			68		101420		Not on treatment			Yes	2016-01-01	2018-01-01	Yes			0.77	26	0.56	391	295	10.47	6.71
GSH-Ctl	NEG	POS		?	118	Yes	Baseline	HS-1-118	472.001	467.44	8.73	2	Male	30-39	2020-08-03	2020-08-03	2020-07-27		Negative					43.77	4	Positive	No			155	1428391	1648565	aTB				No			Yes	6.6		6.9	40	2.4	1252	9477	10.1	8.7
GSH-Ctl	NEG	NEG		CTL	120	Yes	Baseline	HS-1-120	1414.99	1413.65	15.6	3	Female	60-69	2020-08-05	2020-07-23	2020-06-03	2020-08-03	Negative	2020-08-03	Negative			0.07	4	Negative								Not on treatment			No			No	10.6	2	0.1		0.1			14.38	10.74
GSH-Ctl	NEG	NEG		CTL	121	Yes	Baseline	HS-1-121	6935.65	6935.61	??	2	Male	50-59	2020-08-05	2020-08-03	2020-06-09	2020-08-03	Negative	2020-08-05				0.07	4	Negative								Not on treatment			Yes	2006-01-01		No	5.8			13	0.1	303	123	14.2	10.08
GSH-Ctl	NEG	NEG		CTL	122	Yes	Baseline	HS-1-122	0	0	11.6	2	Female	60-69	2020-08-05	2020-08-05	2020-07-29	2020-08-04	Negative	2020-08-06	Negative			0.07	4	Negative								Not on treatment			No			Yes	7.3	7	0.36	6	0.3	226	131	9.56	6.76
GSH-COVID	POS	POS		COVID	123	Yes	Baseline	HS-1-123	22.625	8.70264e-11	8	1	Male	60-69	2020-08-05	2020-07-24	2020-07-23	2020-07-26	Positive			Seegene	35.6	23.81	6	Negative								Not on treatment			No			Yes	11.1		5.25	27	3.95	543	1122	12.68
GSH-Ctl	NEG	POS		?	124	Yes	Baseline	HS-1-124	22.948	4.97895e-81	12.2	3	Male	60-69	2020-08-05	2020-08-04	2020-07-26	2020-08-02	Negative	2020-08-02	Negative			43.92	4	Negative								Not on treatment			No			Yes			5.25	20	4.95	405	1066	12.8	10.3
GSH-COVID	POS	POS		COVID	125	Yes	Baseline	HS-1-125	1797.02	2148.86	11.78	5	Male	60-69	2020-08-06	2020-07-30	2020-07-24	2020-08-03	Negative	2020-07-31	Positive	Seegene	28.2333	29.94	6	Negative							aTB	On treatment	2020-08-04	Intensive phase	No			Yes	8.9		0.55	152		560	1324	15.34
?	NEG	NEG		?	126	Yes	Baseline	HS-1-126	55.7993	1.32502	58.5	5	Female	30-39	2020-08-06	2020-08-03	2020-08-01	2020-08-04	Indeterminate	2020-08-07	Negative			0.38	5	Positive	No			56		165895		Not on treatment			No			Yes			0.26	79	0.3	940	247	17.7	10.67
GSH-COVID	POS	NEG		COVID	127	Yes	Baseline	HS-1-127	272.71	222.906	13.5	2	Male	40-49	2020-08-06	2020-08-04	2020-08-01	2020-08-03	Negative	2020-08-06	Positive	Seegene	14.2333	0.09	4	Positive	Yes	2017-01-01	3.59726	58	672	250		Under investigation			Yes	2004-01-01		Yes			0.39	16	0.32	521	707	8.36	4.39
TC-Ctl	NEG	NEG		CTL	128	Yes	Baseline	HS-1-128	22.6664	0	49.2	5	Male	60-69	2020-08-06	2020-08-06	2020-07-30	2020-08-06	Negative		Not done			0.08	2	Negative								Not on treatment			No			No				25	0.1	253	96
TC-Ctl	NEG	NEG		CTL	129	Yes	Baseline	HS-1-129	21.2835	0	11.45	4	Female	40-49	2020-08-06	2020-08-06	2020-08-04		Negative	2020-05-08	Negative			0.07	2	Negative								Unknown			No			No	11.9			1	0.1	224	447
GSH-Ctl	NEG	NEG		CTL	130	Yes	Baseline	HS-1-130	22.7211	1.91794e-37	??	5	Female	70-79	2020-08-07	2020-08-05	2020-07-06	2020-08-05	Negative		Not done			0.07	3	Negative								Not on treatment			No			No		22	4.32	25	3.33	253	86	6.7	4.87
GSH-Ctl	NEG	POS		?	131	Yes	Baseline	HS-1-131	144.327	136.705	9.4	2	Male	50-59	2020-08-07	2020-08-03	2020-08-01	2020-08-03	Negative		Not done			4.55	3	Negative								Not on treatment			No			No	15.4	6	0.1	39	0.25	604	1568	15
GSH-Ctl	NEG	NEG		CTL	132	Yes	Baseline	HS-1-132	0	104.816	22.28	5	Female	30-39	2020-08-07	2020-08-05	2020-07-12	2020-08-06	Negative	2020-08-07	Negative			0.07	4	Positive	No			8		365640		Not on treatment			No			Yes				48	0.44	347	75	10.32	9.18
GSH-Ctl	NEG	NEG		CTL	133	Yes	Baseline	HS-1-133	24.5684	0	15.47	3	Female	50-59	2020-08-07	2020-08-06	2020-08-04	2020-08-05	Negative		Not done			0.07	3	Negative								Not on treatment			No			No	7.5	12	0.52		0.49			19.03
GSH-Ctl	NEG	NEG		CTL	135	Yes	Baseline	HS-1-135	23.9477	0	7.9	2	Female	50-59	2020-08-07	2020-08-06	2020-08-01	2020-08-05	Negative	2020-08-06	Negative			0.07	3	Positive	Yes	2009-04-01	11.3589	137	868712	319720		Not on treatment			No			No	5.3	10	0.39	39	0.1	382	649	6.36
GSH-Ctl	NEG	NEG		CTL	136	Yes	Baseline	HS-1-136	34.8511	0	11.01	2	Male	40-49	2020-08-11	2020-08-11	2020-07-05	2020-08-10	Negative		Not done			0.08	3	Positive	No			18		273385	aTB				No			No		198	0.9	196	0.74	236	2307	5.51	3.9
GSH-Ctl	NEG	NEG		CTL	137	Yes	Baseline	HS-1-137	0	0	12.18	2	Female	70-79	2020-08-11	2020-08-10	2020-08-07	2020-08-09	Negative	2020-08-09	Negative			0.08	3	Negative								Not on treatment			No			No		6	0.33	21	0.1	410	87	7.09
GSH-Ctl	NEG	NEG		CTL	138	Yes	Baseline	HS-1-138	23.0249	0	??	2	Female	70-79	2020-08-11	2020-08-10	2020-07-25	2020-08-10	Negative		Not done			0.08	3	Negative								Not on treatment			No			No		2	0.2	2	0.22	248	21	5.76
GSH-Ctl	NEG	NEG		CTL	139	Yes	Baseline	HS-1-139	29.1059	0	10	2	Female	50-59	2020-08-11	2020-08-10	2020-08-08	2020-08-09	Negative	2020-08-09	Negative			0.12	3	Negative								Not on treatment			No			No	13.4	20	2.01	33	0.4	285	451	14.58	12.12
TC-Ctl	NEG	NEG		CTL	140	Yes	Baseline	HS-1-140	1.75589	100.024	13.8	3	Female	60-69	2020-08-12	2020-08-12	2020-08-12		Negative		Not done			0.08	2	Negative								Not on treatment			No			No				11	0.1	218	30
TC-Ctl	NEG	POS		?	141		Baseline	HS-1-141	184.525	178.576	12.6	2	Female	20-29	2020-08-12	2020-08-12	2020-08-10		Negative		Not done			64.53	TC	Negative								Not on treatment			No			No				1	0.1	184	56
TC-Ctl	NEG	NEG		CTL	142	Yes	Baseline	HS-1-142	22.4658	0	10.5	3	Female	20-29	2020-08-12	2020-08-12	2020-07-28		Negative	2020-07-27	Negative			0.07	2	Negative								Not on treatment			No			No				2	0.1	180	65
GSH-Ctl	NEG	POS		?	143	Yes	Baseline	HS-1-143	6.27762	121.605	12.2	3	Female	40-49	2020-08-14	2020-08-11	2020-08-06	2020-08-11	Negative					3.69	3	Positive	No			332		51080		Under investigation			No			No			0.69	146	0.29	277	506	19.1	16.49
GSH-Ctl	NEG	NEG		CTL	144	Yes	Baseline	HS-1-144	26.368	0	14.19	1	Female	40-49	2020-08-14	2020-08-14	2020-08-07	2020-08-12	Negative					0.08	4	Positive	Yes	2017-01-01	3.61918	5	314225	232030	aTB	On treatment	2020-02-01	Intensive phase	Yes	2016-01-01	2018-01-01	?			0.7	33	0.62	351	999	10.3	8.78
GSH-Ctl	NEG	NEG		CTL	145	Yes	Baseline	HS-1-145	0	0	8.1	2	Female	60-69	2020-08-14	2020-08-11	2020-07-28	2020-08-11	Negative					0.07	3	Negative								Not on treatment			No			No		46	0.46	27	0.37	479	78	8.05
GSH-Ctl	NEG	NEG		CTL	146	Yes	Baseline	HS-1-146	1.28612	33.6118	9.93	2	Female	60-69	2020-08-14	2020-08-12	2020-08-10	2020-08-12	Negative					0.07	3	Negative								Not on treatment			No			No	13.6	16		7	0.61	336	609	10.7
GSH-Ctl	NEG	POS		?	147	Yes	Baseline	HS-1-147	21.7565	124.209	8.67	1	Male	40-49	2020-08-14	2020-08-11	2020-08-01	2020-08-10	Negative	2020-08-13	Negative			6.38	3	Negative							aTB				Yes	1993-01-01	2018-01-01	No			0.33	52	0.22	156	99	8.08	6.26
GSH-Ctl	NEG	NEG		CTL	148	Yes	Baseline	HS-1-148	1629.62	1629.62	13.1	3	Male	60-69	2020-08-19	2020-08-17	2020-08-06	2020-08-17	Negative					0.07	3	Positive	Yes	2017-01-01	3.63288	780	20	20		Not on treatment			No			Yes		14	0.37	4	0.1	188	84	5.98	4.23
GSH-Ctl	NEG	NEG		CTL	149	Yes	Baseline	HS-1-149	7.04314e-14	4.33231e-05	13.74	5	Male	30-39	2020-08-19	2020-08-18	2020-08-14	2020-08-18	Negative					0.07	3	Negative								Not on treatment			No			No	6.1		0.77	18	0.94	367	255	10.57
GSH-Ctl	NEG	NEG		CTL	150	Yes	Baseline	HS-1-150	44.4255	64.383	12.84	5	Female	60-69	2020-08-19	2020-08-17	2020-08-16	2020-08-17	Negative	2020-08-19	Negative			0.14	4	Negative								Not on treatment			No			Yes	9.6			42	0.6	495	132	10.65	9
GSH-Ctl	NEG	NEG		CTL	151	Yes	Baseline	HS-1-151	0	0	12.3	5	Female	50-59	2020-08-19	2020-08-14	2020-08-01	2020-08-15	Indeterminate	2020-08-15	Negative			0.08	4	Positive	No			17		344470	aTB				Yes	2015-01-01		Yes				5	3.28	677	179	9.98	8.12
GSH-COVID	POS	NEG		COVID	152	Yes	Baseline	HS-1-152	1924.29	1927.4	11.5	3	Female	20-29	2020-08-20	2020-08-18	2020-08-17	2020-08-19	Positive			Roche	26.1	0.07	3	Positive	Yes	2015-01-01	5.63836		1206	395	aTB	On treatment	2020-08-18	Intensive phase	Yes	2019	2015	Yes			2.09	126	0.96	358	2648	6.9	4.9
GSH-Ctl	NEG	NEG		CTL	153	Yes	Baseline	HS-1-153	0.00184349	0	12.44	2	Female	40-49	2020-08-20	2020-08-19	2020-08-12	2020-08-19	Negative	2020-08-21	Negative			0.07	4	Negative								Not on treatment			No			Yes	9.2	9	0.15	5	0.1	143	74	14.9	11.8
GSH-Ctl	NEG	NEG		CTL	154	Yes	Baseline	HS-1-154	0.327341	124.39	13.02	2	Male	50-59	2020-08-20	2020-08-17	2020-08-10	2020-08-17	Negative					0.07	4	Negative								Not on treatment			No			Yes	6.3		0.1	8	0.1	184	113	15.22	10.81
GSH-COVID	POS	POS		COVID	155	Yes	Baseline	HS-1-155	3946.16	3956.25	12.06	3	Female	60-69	2020-08-21	2020-08-18	2020-08-12	2020-08-18	Positive			Seegene	33.1667	4.39	5	Negative								Not on treatment			No			Yes	8.1		0.77	13	0.3	294	384	7.68	5.29
GSH-COVID	POS	POS		COVID	156	Yes	Baseline	HS-1-156	3123.11	3440.81	12.5	3	Male	40-49	2020-08-21	2020-08-03	2020-08-01	2020-08-03	Positive			Seegene	25.0333	17.63	6	Negative								Not on treatment			No			Yes	7.7		2.65	145	2.03	352	1694	15.5
GSH-Ctl	NEG	NEG		CTL	157	Yes	Baseline	HS-1-157	0	0	6.12	1	Female	40-49	2020-08-21	2020-08-19	2020-08-19	2020-08-19	Negative	2020-08-20	Negative			0.07	3	Negative								Not on treatment			No			No	10.7		0.35	8	0.43	214	107	9.21	6.41
GSH-Ctl	NEG	NEG		CTL	158	Yes	Baseline	HS-1-158			na	na	Female	50-59	2020-08-21	2020-08-15	2020-07-07	2020-08-15	Negative	2020-08-09	Negative			0.07	3	Negative								Not on treatment			No			No		107		96		447	309	18.4
GSH-COVID	POS	POS		COVID	159	Yes	Baseline	HS-1-159	328.461	338.335	na	na	Male	60-69	2020-08-28	2020-08-24	2020-08-22	2020-08-24	Positive			Seegene	28.11	6.84	5	Negative								Not on treatment			No			Yes	12.7		0.34	104	0.77	528	848	5.83	4.1
GSH-Ctl	NEG	NEG		CTL	160	Yes	Baseline	HS-1-160	0	0	10.8	1	Male	20-29	2020-08-28	2020-08-26	2020-08-13	2020-08-27	Negative	2020-07-31	Negative			0.07	4	Positive	No			2		408905		Not on treatment			Yes	2008-01-01		Yes			0.38	34	0.42	474	1770	2.21	0.96
[truncated: 35 more columns]

## Sheet: New neutralising by patient cat
Groups	COVID PCR	ROCHE Abs (Pos/Neg)	with Follow up sample @day 5	FINAL Classification	Record ID	Selected for FLOW	Event Name	Participant ID Site 1	ID50 (dil series from 1:25 to 1:3125)	ID50 (dil series from 1:125 to 1:3125)	cells (M)	Vials PBMC	Sex	Collection Date (blood sample)	SARS-COV2 Viral Swab date	Date symptoms first started	Date of admission to GSH	Specimen 1 SARS-COV2 Viral Swab result	2nd SARS-COV2 Viral Swab date	Specimen2 SARS-COV2 Viral Swab result if done	PCR Method	SARS PCR CT value (average probes, 3 to 1 depending on method)	COI ROCHE	8. WHO Ordinal Scale @Sampling	HIV status	ART	Date Start ART	Time on ART (Years)	CD4 count (Hospital file)	HIV Viral Load (Hospital file)	HIV VL (NHLS)	TB status	TBX status	If on TB treatment, date started	Phase	Previous TB?	If yes, date completed treatment #1	If yes, date completed treatment #2	On steroid	HbA1C % (Hospital File)	CRP (Hospital File)	D-Dimer result (Hospital File)	CRP (NHLS)	D-Dimer (NHLS)	LDH (NHLS)	Ferritin (NHLS)	WCC result	Neutrophils result	Lymphocytes result
GSH-COVID	POS	NEG		COVID	9	Yes	Baseline	HS-1-009	527.362	276.497	52.3	3	Male	2020-06-19	2020-06-17	2020-05-22	2020-05-17	Positive			Seegene	32.3333	0.08	4	Negative							aTB	On treatment	2020-06-19	Intensive phase	Yes	Defaulted twice last in 2017		No		149		126	0.74	239	997	13.27	11.31	0.84
GSH-COVID	POS	NEG	X	COVID	36	Yes	Baseline	HS-1-036	1512.4	1512.45	26.1	3	Female	2020-07-02	2020-06-29	2020-06-22	2020-06-29	Positive			Roche	21.2	0.19	5	Negative							aTB	Not on treatment yet			No			Yes	5.9		5.16	119	0.77	523	769	16.83
GSH-COVID	POS		X	COVID	36		Follow up	HS-1-036			35.3	1	Female	2020-07-17										6	Negative							aTB							Yes								25.67	21.46	3.16
GSH-COVID	POS	NEG		COVID	57	Yes	Baseline	HS-1-057	299.006	302.951	14.2	4	Male	2020-07-15	2020-07-12	2020-07-11	2020-07-13	Positive			Roche	22.7	0.26	3	Negative							aTB	On treatment	2020-06-01	Intensive phase	No			No			0.96	115	0.68	188	1109	8.68	6.35	1.36
GSH-COVID	POS	POS	X	COVID	58	Yes	Baseline	HS-1-058	5395.37	5395.32	14	2	Male	2020-07-16	2020-07-03	2020-07-13	2020-07-15	Positive			Roche	32.45	10.17	4	Negative	No			418		20	aTB	On treatment	2020-07-03	Intensive phase	No			Yes	5.3	219		239	5.36	313	145	11.97	10.24	0.71
GSH-COVID	POS		X	COVID	58		Follow up	HS-1-058			13.1	3	Male	2020-07-23										4	Negative	No						aTB	On treatment	2020-07-03	Intensive phase	No			Yes
GSH-COVID	POS	POS		COVID	73	Yes	Baseline	HS-1-073	16225.4	16302.2	14.47	3	Female	2020-07-22	2020-07-05	2020-06-28	2020-07-21	Positive	2020-07-05	Positive	Seegene	34.4	13.4	6	Negative							aTB	On treatment	2020-07-07	Intensive phase	No			Yes	9.4		1.29	18	0.43	335	40	17.13	14.22	2.12
GSH-COVID	POS	POS		COVID	80	Yes	Baseline	HS-1-080	3355.9	3356.47	13.9	1	Male	2020-07-23	2020-07-14		2020-07-13	Positive	2020-07-13	Positive	Seegene	26.9	10.83	7	Negative							aTB				No			Yes	13.5	202	1.46	60	4.83	463	2672	33.69	13.21	1.24
GSH-COVID	POS	POS		COVID	125	Yes	Baseline	HS-1-125	1797.02	2148.86	11.78	5	Male	2020-08-06	2020-07-30	2020-07-24	2020-08-03	Negative	2020-07-31	Positive	Seegene	28.2333	29.94	6	Negative							aTB	On treatment	2020-08-04	Intensive phase	No			Yes	8.9		0.55	152		560	1324	15.34
GSH-COVID	POS	POS		COVID	1	Yes	Baseline	HS-1-001			13.8	3	Male	2020-06-11	2020-06-09	2020-05-31	2020-06-09	Positive			Seegene	32.4667	9.67	3	Negative								Not on treatment			No			No	10.9		0.74	23	0.41	456	907	6.93	4.91	1.52
GSH-COVID	POS	POS		COVID	2	Yes	Baseline	HS-1-002	5454.61	5456	14.7	3	Male	2020-06-12	2020-06-01	2020-05-23	2020-06-09	Positive					53.77	4	Negative								Not on treatment			No			No		76	5.25	29	2.45	370	959	10.8	8.28	1.62
GSH-COVID	POS	nd		COVID	4		Baseline	HS-1-004	2096.91	2096.82	10.8	2	Female	2020-06-15	2020-06-11	2020-06-06	2020-06-11	Negative	2020-06-14	Positive	Seegene	32		3	Negative						20		Not on treatment			No			No	12.6	141		12	2.05	311	204	8.39	5.34	2.2
GSH-COVID	POS	POS		COVID	5	Yes	Baseline	HS-1-005	30002.3	39097.6	8.25	1	Male	2020-06-15	2020-06-12	2020-06-04	2020-06-11	Positive			Seegene	35.3667	5.84	3	Negative								Not on treatment			No			No	9.6	214		45	0.3	341	988	7.73
GSH-COVID	POS	POS		COVID	7	Yes	Baseline	HS-1-007	7271.48	8212.85	44.1	3	Female	2020-06-18	2020-06-15	2020-06-08	2020-06-14	Positive			Seegene	36.3	7.9	3	Negative								Not on treatment			No			No				152	1.92	272	165	11.87	9.22	1.98
GSH-COVID	POS	POS		COVID	8	Yes	Baseline	HS-1-008	4811.16	4811.16	31.1	3	Male	2020-06-19	2020-06-18	2020-06-14	2020-06-18	Positive			Seegene	37.45	11.84	4	Negative					20			Not on treatment			No			Yes		134	0.72	113	0.66	374	692	2.64	2.09	0.42
GSH-COVID	POS	NEG		COVID	10	Yes	Baseline	HS-1-010	420.22	394.346	46	5	Male	2020-06-19	2020-06-17	2020-06-12	2020-06-17	Negative	2020-06-18	Positive	Seegene	33.4333	0.2	5	Negative								Not on treatment			No			No	5.6	246	0.31	327	0.68	352	1943	10.78	9.03	1.14
GSH-COVID	POS	POS		COVID	11	Yes	Baseline	HS-1-011	352.913	349.255	52.4	5	Male	2020-06-19	2020-06-17	2020-06-03	2020-06-17	Positive			Seegene	36.9	1.57	5	Negative								Not on treatment			No			Yes		39	0.8	52	0.31	879	2815	10.23	7.96	1.4
GSH-COVID	POS	POS		COVID	12		Baseline	HS-1-012	6301	6467.62	9.15	2	Male	2020-06-22	2020-06-20	2020-06-16	2020-06-20	Positive			Seegene	34.9333	9.18	4	Negative								Not on treatment			No			Yes	12	126	0.45	74	0.46	481	1000	11.21	8.45	2.11
GSH-COVID	POS	NEG		COVID	13	Yes	Baseline	HS-1-013	401.296	389.666	13.5	3	Female	2020-06-22	2020-06-21	2020-06-19	2020-06-21	Positive			Seegene	28.2667	0.19	4	Negative								Not on treatment			No			No		218	1.47	223	0.95	348	649	7.96	6.5	1.17
GSH-COVID	POS	POS		COVID	14	Yes	Baseline	HS-1-014	101.938	1.39257	8.5	2	Male	2020-06-22	2020-06-20	2020-06-19	2020-06-19	Positive			Seegene	24.8333	40.04	3	Negative								Not on treatment			No			No	9.9	16		61	0.38	246	2791	12.12
GSH-COVID	POS	NEG		COVID	15	Yes	Baseline	HS-1-015	1035.21	1041.36	11.8	4	Female	2020-06-25	2020-06-22	2020-06-15	2020-06-22	Positive			Seegene	33.9333	0.07	3	Negative								Not on treatment			No			Yes		142	0.5	14	0.1	331	247	13.3	9.66	3.05
GSH-COVID	POS	NEG		COVID	16		Baseline	HS-1-016	132.534	22.5564	16.3	4	Male	2020-06-25	2020-06-23	2020-06-20	2020-06-22	Positive			Seegene	26.5333	0.07	4	Negative								Not on treatment			No			Yes		135	0.42	298	0.75	830	2918	7.55	6.2	0.75
GSH-COVID	POS	POS		COVID	17	Yes	Baseline	HS-1-017	19512.3	26375.1	23.1	4	Female	2020-06-25	2020-06-21	2020-06-07	2020-06-21	Positive			Seegene	33.9	25.36	5	Negative								Not on treatment			No			Yes				231	0.74	638	1191	8.11	7.06	0.73
GSH-COVID	POS	POS		COVID	18	Yes	Baseline	HS-1-018	1185.87	1181.03	16.9	4	Male	2020-06-25	2020-06-24	2020-06-17	2020-06-24	Positive			Seegene	28.8667	3.68	4	Negative								Not on treatment			No			Yes	6.3	35	0.41	170	0.54	409	4217	8.96	7.28	1.28
GSH-COVID	POS	POS		COVID	19	Yes	Baseline	HS-1-019	1165.72	1168.7	17.8	4	Female	2020-06-25	2020-06-24	2020-06-18	2020-06-23	Positive			Seegene	26.8333	4.98	4	Negative								Not on treatment			No			Yes	12.7		0.72	31	0.43	344	541	7.06	4.74	1.9
GSH-COVID	POS	POS		COVID	20	Yes	Baseline	HS-1-020	184.023	36.0291	12.8	4	Female	2020-06-25	2020-06-24	2020-06-16	2020-06-23	Positive			Seegene	31.4667	3.24	4	Negative								Not on treatment			No			Yes	6.5		0.23	238	0.34	501	1258	10.86
GSH-COVID	POS	NEG		COVID	21	Yes	Baseline	HS-1-021	109.411	0.000279118	9.95	4	Female	2020-06-25	2020-06-24	2020-06-20	2020-06-23	Positive			Seegene	24.2333	0.06	3	Negative								Not on treatment			No			No				14	0.1			4.71
GSH-COVID	POS	NEG		COVID	22	Yes	Baseline	HS-1-022	0	1.67149e-12	?	4	Male	2020-06-25	2020-06-24	2020-06-17	2020-06-25	Negative	2020-06-24	Positive	Seegene	24.0333	0.06	3	Negative								Not on treatment			No			Yes		6	0.2	4	0.28	148	65	9.22	5.4	2.37
GSH-COVID	POS	NEG		COVID	23	Yes	Baseline	HS-1-023	129.989	160.708	14.3	4	Male	2020-06-26	2020-06-25	2020-06-18	2020-06-25	Positive	2020-06-26	Unknown	Seegene	19.9	0.18	4	Negative								Not on treatment			No			Yes	8.8	52	0.41	47	0.44	367	1123	8.4	6.93	0.94
GSH-COVID	POS	POS		COVID	26	Yes	Baseline	HS-1-026	146.724	142.478	8.1	2	Male	2020-06-26	2020-06-25	2020-06-11	2020-06-25	Positive			Seegene	31.6	7.88	3	Negative								Not on treatment			No			No				11	0.92	270	1300	11.5
GSH-COVID	POS	NEG		COVID	27		Baseline	HS-1-027	739.706	738.159		na	Male	2020-06-26	2020-06-25	2020-06-20	2020-06-25	Positive			Seegene	31.2333	0.45	4	Negative								Unknown			No			Yes	6.2	106	0.85	142	0.88		755	5.84	4.71	0.82
GSH-COVID	POS	NEG		COVID	28	Yes	Baseline	HS-1-028	94.712	60.6121	10.9	3	Female	2020-06-26	2020-06-25	2020-06-11	2020-06-25	Positive	2020-06-25	Unknown	Seegene	26.6	0.65	3	Negative								Not on treatment			No			No		214	2.2	218	1.18	894	888	11.15	8.25	1.73
GSH-COVID	POS	POS		COVID	29	Yes	Baseline	HS-1-029	1752.65	3000.6	13.3	3	Female	2020-06-29	2020-06-27	2020-06-18	2020-06-28	Negative	2020-06-30	Positive	Seegene	24.3333	3.85	4	Negative								Not on treatment			No			Yes			0.36	42	0.26	318	490	6.94	3.45	2.93
GSH-COVID	POS	POS		COVID	30	Yes	Baseline	HS-1-030	409.951	409.953	14	3	Male	2020-06-29	2020-06-27	2020-06-20	2020-06-27	Positive			Seegene	32.2333	71.73	4	Negative								Not on treatment			No			Yes	6.3		0.34	23	0.1	312	458	8.4	6.26	1.41
GSH-COVID	POS	POS		COVID	31	no	Baseline	HS-1-031	959.357	890.757	10	1	Male	2020-06-29	2020-06-27	2020-06-15	2020-06-27	Positive			Seegene	33.8333	10.95	4	Negative								Not on treatment			No			Yes		217	2.12		1.83			10.72	8.77	1.42
GSH-COVID	POS	nd		COVID	32	Yes	Baseline	HS-1-032	1810.77	1804.96	12.3	4	Male	2020-06-29	2020-06-25	2020-06-12	2020-06-25	Positive			Seegene	29.3		5	Negative								Not on treatment			No			Yes	6.9		0.35	105	0.34	428	1438	11.8	9.11	1.97
GSH-COVID	POS	POS	X	COVID	33	Yes	Baseline	HS-1-033			12.4	2	Male	2020-06-29	2020-06-28	2020-06-22	2020-06-26	Positive	2020-06-28	Negative	Seegene	35.6667	10.57	4	Negative								Not on treatment			No			Yes	6.5	137	0.37	68	0.36	317	1579	9.39	7.66	1.19
GSH-COVID	POS		X	COVID	33		Follow up	HS-1-033			??	3	Male	2020-07-02	2020-07-28			Positive	2020-07-28	Negative				4	Negative														Yes
GSH-COVID	POS	POS	X	COVID	38	Yes	Baseline	HS-1-038	635.587	630.835	9.18	2	Male	2020-07-02	2020-07-01	2020-06-24	2020-07-01	Positive			GeneXpert	30.1	2.47	5	Negative								Not on treatment			No			Yes		178	1.03	243	1.23	376	468	12.08	9.76	1.63
GSH-COVID	POS		X	COVID	38		Follow up	HS-1-038			8.12	2	Male	2020-07-06		2020-07-06								4	Negative														Yes
GSH-COVID	POS	POS	X	COVID	39	Yes	Baseline	HS-1-039	203.162	195.162	13.1	2	Male	2020-07-02	2020-07-01	2020-06-15	2020-07-02	Positive			Seegene	36.6	2.55	5	Negative								Not on treatment			No			Yes		34	0.31	42	0.44	750	2911	6.65
GSH-COVID	POS		X	COVID	39		Follow up	HS-1-039			7.9	2	Male	2020-07-06		2020-07-06								4	Negative														Yes
GSH-COVID	POS	POS	X	COVID	42	Yes	Baseline	HS-1-042	3033.86	3032.12	14.2	2	Male	2020-07-03	2020-06-30	2020-06-24	2020-06-29	Positive			Roche	31.95	10.99	5	Negative								Not on treatment			No			Yes				31	0.1	775	3012	6.05
GSH-COVID	POS		X	COVID	42		Follow up	HS-1-042			11.6	2	Male	2020-07-09		2020-07-09								4	Negative														Yes								15.8	12.58	1.99
GSH-COVID	POS	NEG		COVID	45	Yes	Baseline	HS-1-045	2650.81	2671.35	8	2	Male	2020-07-09	2020-07-07	2020-07-05	2020-07-07	Positive			Seegene	30	0.25	4	Negative								Not on treatment			No			Yes	12.2			139		510	1726	15.72
GSH-COVID	POS	POS		COVID	51	Yes	Baseline	HS-1-051	7630.21	8619.82	8.5	2	Male	2020-07-13	2020-07-10	2020-07-03	2020-07-10	Negative	2020-07-11	Positive	Seegene	36.3	55.58	5	Negative								Not on treatment			No			Yes	7.6	310	5.25	54	5.25	397	1930	12.34	10.17	1.15
GSH-COVID	POS	POS		COVID	56		Baseline	HS-1-056	79.5277	96.7278	13.3	4	Male	2020-07-15	2020-07-11	2020-07-08	2020-07-12	Indeterminate	2020-07-14	Positive	Seegene	35.3	4.97	4	Negative								Not on treatment			Yes	2018-10-01		No	10.2		0.98	42	0.41	384	1289	21.96	18.95	2.11
GSH-COVID	POS	POS		COVID	60		Baseline	HS-1-060	1094.2	1084.87	4.4	1	Male	2020-07-16	2020-07-15	2020-07-09	2020-07-15	Positive			Seegene	31.5333	35.25	4	Negative								Not on treatment			No			Yes	7.2	125	0.61	78	0.49	330	679	7.31	6.08	0.95
GSH-COVID	POS	NEG		COVID	63	Yes	Baseline	HS-1-063	176.183	214.002	14.9	1	Male	2020-07-16	2020-07-15	2020-07-09	2020-07-16	Positive			GeneXpert	23.35	0.16	4	Negative								Not on treatment			No			Yes	6.9		0.35	28	0.38	297	737	5.9	3.72	1.54
GSH-COVID	POS	NEG	X	COVID	64	Yes	Baseline	HS-1-064	416.489	416.569	30.1	3	Male	2020-07-17	2020-07-16	2020-07-13	2020-07-16	Positive			Seegene	25.5333	0.14	4	Negative								Not on treatment			No			Yes	7.4	115	0.89	212	0.73	846	16432	11.23
GSH-COVID	POS		X	COVID	64		Follow up	HS-1-064					Male	2020-07-22											Negative														Yes								19.46
GSH-COVID	POS	NEG		COVID	65	Yes	Baseline	HS-1-065	3.49926	0	29.4	3	Male	2020-07-17	2020-07-16	2020-07-14	2020-07-16	Positive			Seegene	36.8	0.07	4	Negative								Not on treatment			Yes	1985-01-01		No	6.1			211	0.49	1469	2050	12.61
GSH-COVID	POS	POS	X	COVID	66		Baseline	HS-1-066	7043.5	7043.33	10.6	2	Male	2020-07-20	2020-05-16	2020-07-04	2020-07-14	Negative	2020-07-13	Positive	GeneXpert	27.2	19.47	5	Negative								Not on treatment			No			Yes	6.7		0.59	48	5.5	609	1145	13.55	12.26	0.83
GSH-COVID	POS		X	COVID	66		Follow up	HS-1-066			13.18	2	Male	2020-07-23										4	Negative														Yes	6.7							14.43
GSH-COVID	POS	POS		COVID	67	Yes	Baseline	HS-1-067	7092.51	23468.8	13.47	3	Female	2020-07-20	2020-05-21	2020-07-14	2020-07-19	Negative	2020-07-19	Positive	Seegene	31.8333	25.42	5	Negative								Not on treatment			No			Yes	11.4		1.22	113	0.99	622	1040	6.9	5.8	0.72
GSH-COVID	POS	POS	X	COVID	68	Yes	Baseline	HS-1-068	328010	656236	14.5	2	Male	2020-07-20	2020-07-15	2020-07-14	2020-07-15	Positive					19.88	5	Negative								Not on treatment			No			Yes	11.7		0.99	225	1.38	619	1385	9.44
GSH-COVID	POS		X	COVID	68		Follow up	HS-1-068			14.1	2	Male	2020-07-24	2020-07-15			Positive						6	Negative														Yes								18.62
GSH-COVID	POS	POS		COVID	70	Yes	Baseline	HS-1-070	7248.72	59760.8	10.5	1	Male	2020-07-20	2020-07-12	2020-07-06	2020-07-16	Positive			Roche	22.6	27.68	5	Negative								Not on treatment			No			Yes	8.7		0.58	48	0.53	313	1711	10.46	7.52	1.91
GSH-COVID	POS	POS		COVID	71	Yes	Baseline	HS-1-071	1368.55	1368.53	12.3	1	Male	2020-07-20	2020-07-18	2020-06-27	2020-07-18	Positive	2020-07-17	Positive	Seegene	33.3333	57.38	5	Negative								Not on treatment			No			Yes		170	0.63	38	0.53	751	3617	20.41	18.02	1.27
GSH-COVID	POS	POS		COVID	74	Yes	Baseline	HS-1-074	3687.64	3734.15	9.73	2	Female	2020-07-22	2020-07-17	2020-07-16	2020-07-17	Positive			Seegene	29.1	26.87	6	Negative								Not on treatment			No			Yes	13		0.31	128	0.52		756	6.23	4.97	0.72
GSH-COVID	POS	POS		COVID	75	Yes	Baseline	HS-1-075	7904.75	8052.34	18.75	4	Female	2020-07-22	2020-07-15	2020-07-14	2020-07-17	Positive			Seegene	22.9667	42.09	6	Negative								Not on treatment			No			Yes	14.7	122	2.96	10	0.68	677	1159	15.23
GSH-COVID	POS	POS	X	COVID	78	Yes	Baseline	HS-1-078	1831.57	1835.01	9.05	2	Male	2020-07-23	2020-07-21	2020-07-15	2020-07-22	Positive			Seegene	29.1	4.44	5	Negative								Not on treatment			No			Yes	6.5	249	3.1	145	0.98	839	3357	12.49	9.53	2.29
GSH-COVID	POS		X	COVID	78		Follow up	HS-1-078			12.3	4	Male	2020-07-29										6	Negative														Yes								20.1
GSH-COVID	POS	NEG	X	COVID	79	Yes	Baseline	HS-1-079	1751.37	2515.12	14.52	2	Male	2020-07-23	2020-07-17	2020-07-13	2020-07-19	Positive			Seegene	21	0.18	5	Negative								Not on treatment			No			Yes	5.7	115	0.53	110	0.91	668	1743	21.57	17.15	2.87
GSH-COVID	POS		X	COVID	79		Follow up	HS-1-079			13	2	Male	2020-07-30										6	Negative														Yes			4.45					22.04	18.93	2.2
GSH-COVID	POS	POS	X	COVID	81	Yes	Baseline	HS-1-081	4543.29	4543.27	2.88	1	Male	2020-07-23	2020-07-01	2020-06-20	2020-07-08	Positive			Seegene	36.3333	33.77	6	Negative								Not on treatment			No			Yes	5.7	129	0.89	70	0.85	455	1845	16.94	10.33	0.48
GSH-COVID	POS		X	COVID	81		Follow up	HS-1-081					Male	2020-07-27										6	Negative														Yes								20.02
GSH-COVID	POS	POS		COVID	82	Yes	Baseline	HS-1-082	68726.8	113839	7.45	1	Male	2020-07-23	2020-07-12	2020-07-06	2020-07-12	Positive			Roche	34.4	63.29	6	Negative								Not on treatment			No			Yes	6.9	353	0.47	157	0.85	338	1773	14.93	11.35	2.03
GSH-COVID	POS	POS	X	COVID	83	Yes	Baseline	HS-1-083	15291.7	15510.7	3.28	1	Male	2020-07-23	2020-07-06	2020-06-28	2020-07-09	Positive			Seegene	29.3667	62.42	6	Negative								Not on treatment			No			Yes	6.4	265	0.41	30	0.4	378	1666	27.1	15.76	0.43
GSH-COVID	POS		X	COVID	83		Follow up	HS-1-083					Male	2020-07-27										6	Negative														Yes
GSH-COVID	POS	POS	X	COVID	85	Yes	Baseline	HS-1-085	1693.09	1692.53	7.29	1	Female	2020-07-23	2020-07-18	2020-07-14	2020-07-21	Positive			Seegene	27.0667	1.35	6	Negative								Not on treatment			No			Yes	8.6	75	0.48	124	0.7	396	193	3.56	7.52	0.42
GSH-COVID	POS		X	COVID	85		Follow up	HS-1-085			15.58	1	Female	2020-07-30										4	Negative														Yes								11.23
GSH-COVID	POS	POS	X	COVID	87	Yes	Baseline	HS-1-087	4238.56	4238.56	32.6	10	Male	2020-07-24	2020-07-16	2020-07-09	2020-07-24	Indeterminate	2020-07-16	Positive	Seegene	38.35	24.95	6	Negative								Not on treatment			No			Yes	5.3	87	1.03	133	0.98	395	2208	21.87	18.96	1.16
GSH-COVID	POS		X	COVID	87		Follow up (1M)	HS-1-087			10.1	2	Male	2020-08-28											Negative														Yes
GSH-COVID	POS	POS	X	COVID	88	Yes	Baseline	HS-1-088	1009.37	1009.07	14.07	3	Female	2020-07-24	2020-07-22	2020-07-18	2020-07-22	Positive	2020-07-22	Positive	Seegene	33.0667	8.65	6	Negative								Not on treatment			No			Yes	5.8		1.87	141		541	1587	16.38	14.27	0.97
GSH-COVID	POS		X	COVID	88		Follow up (1M)	HS-1-088			13.7	2	Female	2020-10-14											Negative														Yes
GSH-COVID	POS	POS		COVID	89	Yes	Baseline	HS-1-089	72649.7	81223.5	25	3	Female	2020-07-24	2020-07-20	2020-07-17	2020-07-22	Positive			Seegene	31.1	58.34	6	Negative								Not on treatment			No			Yes	9.1		12.5	61	1.7	349	351	15.41	15.02	1.95
GSH-COVID	POS	POS	X	COVID	90	Yes	Baseline	HS-1-090	17796.1	17815.4	10	5	Female	2020-07-24	2020-07-22	2020-07-17	2020-07-22	Positive			Abbott	22 / 32 reajusted	22.77	5	Negative								Not on treatment			No			Yes	6	467	0.52	162	0.51	336	853	13.96	12.72	0.8
GSH-COVID	POS		X	COVID	90		Follow up	HS-1-090			14.4	4	Female	2020-07-28		2020-07-28								4	Negative														Yes
GSH-COVID	POS	POS	X	COVID	91	Yes	Baseline	HS-1-091	9139.08	10932	14.3	2	Male	2020-07-24	2020-07-22	2020-07-15	2020-07-23	Positive			Seegene	34.9	13.33	5	Negative								Not on treatment			No			Yes	13.3		1.07	138	0.74	387	1150	13.52	11.34	1.45
GSH-COVID	POS		X	COVID	91		Follow up	HS-1-091			13	2	Male	2020-07-30										6	Negative														Yes								17.91
GSH-COVID	POS	POS		COVID	92	Yes	Baseline	HS-1-092	1646.17	1645.29	11.34	1	Female	2020-07-24	2020-07-22	2020-07-15	2020-07-21	Positive			Seegene	24.6333	10.4	5	Negative								Not on treatment			No			Yes			0.55	70	0.6	718	851	8.62	7.28	0.72
GSH-COVID	POS	POS		COVID	94		Baseline	HS-1-094	366.347	368.039	14.34	1	Male	2020-07-24	2020-07-20	2020-07-14	2020-07-22	Positive			Seegene	30.1	2.25	5	Negative								Not on treatment			No			Yes	9.3	271	0.98	41	0.99	535	1092	7.79	5	1.35
GSH-COVID	POS	POS		COVID	98	Yes	Baseline	HS-1-098	1174.05	1173.7	17.4	3	Female	2020-07-28	2020-07-21		2020-07-22	Positive			Seegene	29.4	28.96	6	Negative								Not on treatment			No			Yes	14.3	295	0.64	64	0.69	418	550	14.56
GSH-COVID	POS	POS		COVID	99	Yes	Baseline	HS-1-099	8537.31	8729.18	12.8	3	Male	2020-07-28	2020-07-11	2020-07-08	2020-07-18	Positive					55.99	6	Negative								Not on treatment			No			Yes	8	238	0.3	42	0.61	594	3506	6.66	5.37	0.98
GSH-COVID	POS	POS		COVID	100	Yes	Baseline	HS-1-100	1175.16	1174.49	15.2	2	Female	2020-07-28	2020-07-26	2020-07-17	2020-07-25	Positive	2020-07-25	Positive	Seegene	23.0333	41.15	6	Negative								Not on treatment			No			Yes	6.6	375	0.82	94	0.59	587	1563	15.2	13.19	1.44
GSH-COVID	POS	POS		COVID	107	Yes	Baseline	HS-1-107	1883.83	1883.71	8.56	2	Male	2020-07-30	2020-07-13	2020-07-01	2020-07-15	Positive					27.63	6	Negative								Not on treatment			No			Yes	7.3	320	1.37	266	2.21	689	3027	33.33	17.92	0.4
GSH-COVID	POS	POS		COVID	123	Yes	Baseline	HS-1-123	22.625	8.70264e-11	8	1	Male	2020-08-05	2020-07-24	2020-07-23	2020-07-26	Positive			Seegene	35.6	23.81	6	Negative								Not on treatment			No			Yes	11.1		5.25	27	3.95	543	1122	12.68
GSH-COVID	POS	POS		COVID	155	Yes	Baseline	HS-1-155	3946.16	3956.25	12.06	3	Female	2020-08-21	2020-08-18	2020-08-12	2020-08-18	Positive			Seegene	33.1667	4.39	5	Negative								Not on treatment			No			Yes	8.1		0.77	13	0.3	294	384	7.68	5.29	1.76
GSH-COVID	POS	POS		COVID	156	Yes	Baseline	HS-1-156	3123.11	3440.81	12.5	3	Male	2020-08-21	2020-08-03	2020-08-01	2020-08-03	Positive			Seegene	25.0333	17.63	6	Negative								Not on treatment			No			Yes	7.7		2.65	145	2.03	352	1694	15.5
GSH-COVID	POS	POS		COVID	159	Yes	Baseline	HS-1-159	328.461	338.335	na	na	Male	2020-08-28	2020-08-24	2020-08-22	2020-08-24	Positive			Seegene	28.11	6.84	5	Negative								Not on treatment			No			Yes	12.7		0.34	104	0.77	528	848	5.83	4.1	1.14
GSH-COVID	POS	NEG		COVID	3	Yes	Baseline	HS-1-003			16.9	3	Female	2020-06-12	2020-06-11	2020-05-27	2020-06-10	Positive			Seegene	23.0333	0.06	3	Positive	No			106			aTB	On treatment	2020-06-11	Intensive phase	No			No		103		114		188	250	8.4
GSH-COVID	POS	POS		COVID	95	Yes	Baseline	HS-1-095	24.9203	0	15.5	4	Female	2020-07-27	2020-07-23	2020-07-01	2020-07-21	Positive	2020-06-11	Negative	Seegene	35.9	1.32	3	Positive	No			106		15860	aTB				No			No		47	1.3	68	1.22	305	3829	11.25	10.09	0.56
GSH-COVID	POS	POS		COVID	97	Yes	Baseline	HS-1-097	1330.06	1329.73	19.58	1	Male	2020-07-27	2020-07-22	2020-07-09	2020-07-23	Positive			GeneXpert	41.5	36.57	3	Positive	No			17		201574	aTB	On treatment	2020-07-24	Intensive phase	No			No				101	6.99	599	4188	1.49
GSH-COVID	POS	NEG		COVID	6	Yes	Baseline	HS-1-006	6779.83	6780.77	12.4	2	Female	2020-06-18	2020-06-16	2020-06-13	2020-06-16	Positive			Seegene	36.8	0.25	4	Positive	Yes	2020-03-24	0.235616	110	154683	17870	aTB	On treatment	2020-03-01	Continuation Phase	No			No				136	1.31	274	855	9.08	7.14	1.23
GSH-COVID	POS	NEG		COVID	61	Yes	Baseline	HS-1-061	4938.01	4938.67	10.46	1	Female	2020-07-16	2020-07-14	2020-07-13	2020-07-14	Positive	2020-06-30	Negative	Seegene	26.6333	0.06	4	Positive	Yes			26	443085	523463	aTB	On treatment	2020-06-27	Intensive phase	Yes	2018		Yes		293	1.82	439	2.88	474	3606	8.84	7.32	1.13
GSH-COVID	POS	NEG	X	COVID	93	Yes	Baseline	HS-1-093	4605.27	4605.27	na	na	Male	2020-07-24	2020-07-21	2020-07-03	2020-07-21	Positive			Seegene	29.8667	0.46	4	Positive	Yes	2011-01-01	9.56712	51		2941	aTB	On treatment	2020-07-24	Intensive phase	Yes	2020-03-01	Unk	No			12.01	292	7.02	529	2331	11.29	8.89	0.7
GSH-COVID	POS		X	COVID	93		Follow up	HS-1-093					Male	2020-07-27											Positive	Yes						aTB	On treatment						?
GSH-COVID	POS	POS		COVID	104	Yes	Baseline	HS-1-104	19659.1	20237.2	8.23	2	Male	2020-07-29	2020-07-23	2020-07-14	2020-07-28	Negative	2020-07-29	Positive	Seegene	29.95	52.34	5	Positive	Yes	2010-01-01	10.5808	209	20	20	aTB				No			Yes	7		0.21	321	0.95	466	1001	5.21	4.04	0.85
GSH-COVID	POS	NEG		COVID	152	Yes	Baseline	HS-1-152	1924.29	1927.4	11.5	3	Female	2020-08-20	2020-08-18	2020-08-17	2020-08-19	Positive			Roche	26.1	0.07	3	Positive	Yes	2015-01-01	5.63836		1206	395	aTB	On treatment	2020-08-18	Intensive phase	Yes	2019	2015	Yes			2.09	126	0.96	358	2648	6.9	4.9	0.89
GSH-COVID	POS	POS		COVID	34	Yes	Baseline	HS-1-034	2583.78	2991.15	8.12	2	Female	2020-07-02	2020-06-21	2020-07-15	2020-06-22	Positive			Seegene	22.1667	2.81	4	Positive	No			13		27537		Not on treatment			No			Yes	6.7	388	1.73	6	0.69	360	626	28.83	26.87	1.53
GSH-COVID	POS	NEG		COVID	54	Yes	Baseline	HS-1-054			12.9	5	Female	2020-07-15	2020-07-13	2020-07-06	2020-07-13	Positive			Seegene	27.6667	0.39	3	Positive	No			1367	20	20		Not on treatment			Yes	1974-01-01		Yes			0.16	2	0.1	159	97	5.4	2.27	2.35
GSH-COVID	POS	NEG	X	COVID	72	Yes	Baseline	HS-1-072	0.0867411	136.887	10.6	2	Female	2020-07-22	2020-07-16	2020-07-09	2020-07-16	Positive			Seegene	25	0.07	5	Positive	No			92	3843314	43719		Not on treatment			No			Yes		305	1.38	131	1.81	792	511	9.65	7.4	1.83
GSH-COVID	POS		X	COVID	72		Follow up	HS-1-072					Female	2020-07-27											Positive	No													Yes								13.88
GSH-COVID	POS	NEG		COVID	86	Yes	Baseline	HS-1-086	65.0065	10.7356	17.88	5	Female	2020-07-24	2020-07-22	2020-07-12	2020-07-21	Positive	2020-07-23	Positive	Seegene	24.5	0.06	4	Positive	No			3		13461		Under investigation			Yes	2016-06-06		Yes			0.42	42	0.32	438	936	7.9	5.82	1.66
GSH-COVID	POS	NEG		COVID	115	Yes	Baseline	HS-1-115	1.6594	79.9326	20	6	Female	2020-08-03	2020-07-30	2020-07-23	2020-07-30	Positive			Seegene	22	0.08	4	Positive	No			40		63410		Not on treatment			No			Yes	5.5		0.68	6	0.1	846	1512	4.28	2.6	1.38
GSH-COVID	POS	POS	X	COVID	24	Yes	Baseline	HS-1-024	11599.7	2991.15	14.1	3	Male	2020-06-26	2020-06-25	2020-06-19	2020-06-24	Positive			Seegene	36.2333	6.58	4	Positive	Yes			326	20	20		Not on treatment			No			No	12.4	421	0.55	373	0.7	393	2412	16.76
GSH-COVID	POS	POS	X	COVID	25	Yes	Baseline	HS-1-025	3989.53		9.1	2	Female	2020-06-26	2020-06-25	2020-06-19	2020-06-25	Positive			Seegene	31.5333	6.57	4	Positive	Yes	2010-01-01	10.4904	311	20	20		Not on treatment			Yes	2010		Yes			0.17	43	0.29	404	1641	5.36	3.63	1.4
GSH-COVID	POS	POS	X	COVID	35	Yes	Baseline	HS-1-035	1.15638e+09	136.887	8.12	2	Male	2020-07-02	2020-06-26	2020-06-24	2020-06-26	Positive			Seegene	33.85	83.03	4	Positive	Yes	2012-01-01	8.50685	345		20		Not on treatment			No			Yes			5	186	3.21	495	805	15.82	12.7	1.82
GSH-COVID	POS		X	COVID	35		Follow up	HS-1-035			13.1	3	Male	2020-07-06		2020-07-06								4	Positive	Yes													Yes								9.68
GSH-COVID	POS	POS		COVID	37	Yes	Baseline	HS-1-037	715.784	10.7356	9.51	2	Male	2020-07-02	2020-06-28	2020-06-22	2020-06-28	Positive					7	5	Positive	Yes	2014-01-01	6.50411	51		20		Not on treatment			No			Yes	7.9		0.32	46	0.21	377	733	6.14	4.53	1.07
GSH-COVID	POS	POS		COVID	40	Yes	Baseline	HS-1-040	3376.54	79.9326	??	3	Female	2020-07-02	2020-07-01	2020-06-30		Positive			Seegene	32.2	7.93	4	Positive	Yes	2008-01-01	12.5096			20		Not on treatment			Yes	2002	2008	Yes				250	1.89	2004	198	10.45
GSH-COVID	POS	POS		COVID	41	Yes	Baseline	HS-1-041	4769	4769	17.9	6	Male	2020-07-03	2020-06-25	2020-06-22	2020-07-01	Positive					76.12	5	Positive	Yes	2010-01-01	10.5096	135	20	20		Not on treatment			No			Yes	6.8	170	5.26	469	4.72	618	1849	10.88	9.15	0.82
GSH-COVID	POS	POS		COVID	43	Yes	Baseline	HS-1-043	14627.5	14624.6	13.8	2	Female	2020-07-09	2020-07-02	2020-06-30	2020-07-06	Positive			Seegene	24.7333	7.13	3	Positive	Yes	2011-01-01	9.52603		51	20		Not on treatment			Yes	1995	2011	Yes	5.7			3	0.1	135	43	4.46
GSH-COVID	POS	POS		COVID	47	Yes	Baseline	HS-1-047	2546.68	2546.68	13.7	3	Male	2020-07-10	2020-06-26	2020-06-21	2020-06-27	Positive			GeneXpert	33.3	75.33	5	Positive	Yes	2002-01-01	18.5342	903	19	20		Not on treatment			Yes	2002		Yes	6			69		609	1221	11
GSH-COVID	POS	NEG	X	COVID	49	Yes	Baseline	HS-1-049	7424.2	7443.6	9.51	2	Female	2020-07-10	2020-07-09	2020-07-02	2020-07-07	Positive			Seegene	25.1667	0.35	5	Positive	Yes	2019-01-01	1.52329	452	20	20		Not on treatment			Yes	2011-01-01		Yes		71	0.3	58	0.2	312	229	8.89	6.24	1.62
GSH-COVID	POS		X	COVID	49		Follow up	HS-1-049			27.3	3	Female	2020-07-17										6	Positive	Yes													Yes
GSH-COVID	POS	POS		COVID	59	Yes	Baseline	HS-1-059	5259.72	5259.71	15.5	4	Male	2020-07-16	2020-07-16	2020-07-11	2020-07-15	Negative	2020-07-17	Positive	Seegene	34	16.43	3	Positive	Yes	1998-01-01	22.5534		20	20		Not on treatment			No			Yes			0.52	255	0.81	490	904	5.05	4.6	1.05
GSH-COVID	POS	NEG		COVID	62	Yes	Baseline	HS-1-062	31.9456	0	13.68	1	Female	2020-07-16	2020-07-17	2020-07-11	2020-07-15	Positive			Seegene	20.4	0.08	4	Positive	Yes	2014-01-01	6.54247	250	775	40		Not on treatment			Yes	1999		No	5.6	41	0.2	55	0.24	340	520	3.63	2.29	1.1
GSH-COVID	POS	POS		COVID	69	Yes	Baseline	HS-1-069	350.131	346.855	5.56	1	Male	2020-07-20	2020-07-15	2020-07-12	2020-07-17	Positive			Seegene	26.8	4.72	5	Positive	Yes	2014-01-01	6.55342	130	20	20		Not on treatment			No			Yes		156	0.31	43	0.32	401	169	7.65
GSH-COVID	POS	POS	X	COVID	76	Yes	Baseline	HS-1-076	4673	4672.96	9.73	2	Female	2020-07-22	2020-07-20	2020-07-16	2020-07-20	Positive			Seegene	29.4667	10.88	5	Positive	Yes	2009-01-01	11.5616	158	20	20		Not on treatment			Yes	2009-01-01		Yes	5.8	172	0.2	107	0.3	505	618	7.13	5.5	1.36
GSH-COVID	POS		X	COVID	76		Follow up	HS-1-076					Female	2020-07-27	2020-07-21			Positive						4	Positive	Yes													Yes
GSH-COVID	POS	NEG		COVID	84	Yes	Baseline	HS-1-084	356.628	77.6073	2.11	1	Male	2020-07-23	2020-07-22	2020-07-17	2020-07-23	Positive			Seegene	27.8333	0.43	4	Positive	Yes	2015-01-01	5.56164	277	20	20		Not on treatment			Yes	2015-06-01		Yes	10.7		5	66	5.5	537	2554	9.71	7.16	1.87
GSH-COVID	POS	POS		COVID	96	Yes	Baseline	HS-1-096	9010.88	9002.15	13.2	3	Female	2020-07-28	2020-07-23	2020-07-14	2020-07-23	Negative	2020-07-26	Positive	Seegene	28.7	52.75	4	Positive	Yes	2002-01-01	18.5836		49	20		Not on treatment			Yes	2003-01-01	2006-01-01	Yes	6.1		0.49	39	0.36	432	1538	8.3	6.9	1.19
GSH-COVID	POS	POS		COVID	101	Yes	Baseline	HS-1-101	4188.72	4188.72	15.3	3	Male	2020-07-28	2020-07-27	2020-07-16	2020-07-26	Positive			Seegene	33.0667	5.17	4	Positive	Yes	2010-01-01	10.5781	168		20		Not on treatment			Yes	2010-01-01		Yes	8		2.09	128	1.49	580	1549	19.62	16.48	2.26
GSH-COVID	POS	POS		COVID	105	Yes	Baseline	HS-1-105	4304.27	4304.27	9.73	2	Female	2020-07-29	2020-07-28	2020-07-22	2020-07-28	Positive			Seegene	35.3333	37.99	4	Positive	Yes	2009-01-01	11.5808	400	20	20		Not on treatment			No			Yes	13		2.07	13	0.82	179	380	8.5	4.49	2.88
GSH-COVID	POS	NEG		COVID	127	Yes	Baseline	HS-1-127	272.71	222.906	13.5	2	Male	2020-08-06	2020-08-04	2020-08-01	2020-08-03	Negative	2020-08-06	Positive	Seegene	14.2333	0.09	4	Positive	Yes	2017-01-01	3.59726	58	672	250		Under investigation			Yes	2004-01-01		Yes			0.39	16	0.32	521	707	8.36	4.39	3.24
[truncated: 34 more columns]

## Sheet: HIV+ CD4 ID50 ART
Groups	COVID PCR	ROCHE Abs (Pos/Neg)	with Follow up sample @day 5	FINAL Classification	Record ID	Selected for FLOW	Event Name	Participant ID Site 1	ID50 (dil series from 1:25 to 1:3125)	ID50 (dil series from 1:125 to 1:3125)	cells (M)	Vials PBMC	Sex	Collection Date (blood sample)	SARS-COV2 Viral Swab date	Date symptoms first started	Date of admission to GSH	Specimen 1 SARS-COV2 Viral Swab result	2nd SARS-COV2 Viral Swab date	Specimen2 SARS-COV2 Viral Swab result if done	PCR Method	SARS PCR CT value (average probes, 3 to 1 depending on method)	COI ROCHE	8. WHO Ordinal Scale @Sampling	HIV status	ART	Date Start ART	Time on ART (Years)	CD4 count (Hospital file)	HIV Viral Load (Hospital file)	HIV VL (NHLS)	TB status	TBX status	If on TB treatment, date started	Phase	Previous TB?	If yes, date completed treatment #1	If yes, date completed treatment #2	On steroid	HbA1C % (Hospital File)	CRP (Hospital File)	D-Dimer result (Hospital File)	CRP (NHLS)	D-Dimer (NHLS)	LDH (NHLS)	Ferritin (NHLS)	WCC result	Neutrophils result	Lymphocytes result
GSH-COVID	POS	NEG		COVID	3	Yes	Baseline	HS-1-003			16.9	3	Female	2020-06-12	2020-06-11	2020-05-27	2020-06-10	Positive			Seegene	23.0333	0.06	3	Positive	No			106			aTB	On treatment	2020-06-11	Intensive phase	No			No		103		114		188	250	8.4
GSH-COVID	POS	POS		COVID	95	Yes	Baseline	HS-1-095	24.9203	0	15.5	4	Female	2020-07-27	2020-07-23	2020-07-01	2020-07-21	Positive	2020-06-11	Negative	Seegene	35.9	1.32	3	Positive	No			106		15860	aTB				No			No		47	1.3	68	1.22	305	3829	11.25	10.09	0.56
GSH-COVID	POS	POS		COVID	97	Yes	Baseline	HS-1-097	1330.06	1329.73	19.58	1	Male	2020-07-27	2020-07-22	2020-07-09	2020-07-23	Positive			GeneXpert	41.5	36.57	3	Positive	No			17		201574	aTB	On treatment	2020-07-24	Intensive phase	No			No				101	6.99	599	4188	1.49
GSH-COVID	POS	NEG		COVID	6	Yes	Baseline	HS-1-006	6779.83	6780.77	12.4	2	Female	2020-06-18	2020-06-16	2020-06-13	2020-06-16	Positive			Seegene	36.8	0.25	4	Positive	Yes	2020-03-24	0.235616	110	154683	17870	aTB	On treatment	2020-03-01	Continuation Phase	No			No				136	1.31	274	855	9.08	7.14	1.23
GSH-COVID	POS	NEG		COVID	61	Yes	Baseline	HS-1-061	4938.01	4938.67	10.46	1	Female	2020-07-16	2020-07-14	2020-07-13	2020-07-14	Positive	2020-06-30	Negative	Seegene	26.6333	0.06	4	Positive	Yes			26	443085	523463	aTB	On treatment	2020-06-27	Intensive phase	Yes	2018		Yes		293	1.82	439	2.88	474	3606	8.84	7.32	1.13
GSH-COVID	POS	NEG	X	COVID	93	Yes	Baseline	HS-1-093	4605.27	4605.27	na	na	Male	2020-07-24	2020-07-21	2020-07-03	2020-07-21	Positive			Seegene	29.8667	0.46	4	Positive	Yes	2011-01-01	9.56712	51		2941	aTB	On treatment	2020-07-24	Intensive phase	Yes	2020-03-01	Unk	No			12.01	292	7.02	529	2331	11.29	8.89	0.7
GSH-COVID	POS		X	COVID	93		Follow up	HS-1-093					Male	2020-07-27											Positive	Yes						aTB	On treatment						?
GSH-COVID	POS	POS		COVID	104	Yes	Baseline	HS-1-104	19659.1	20237.2	8.23	2	Male	2020-07-29	2020-07-23	2020-07-14	2020-07-28	Negative	2020-07-29	Positive	Seegene	29.95	52.34	5	Positive	Yes	2010-01-01	10.5808	209	20	20	aTB				No			Yes	7		0.21	321	0.95	466	1001	5.21	4.04	0.85
GSH-COVID	POS	NEG		COVID	152	Yes	Baseline	HS-1-152	1924.29	1927.4	11.5	3	Female	2020-08-20	2020-08-18	2020-08-17	2020-08-19	Positive			Roche	26.1	0.07	3	Positive	Yes	2015-01-01	5.63836		1206	395	aTB	On treatment	2020-08-18	Intensive phase	Yes	2019	2015	Yes			2.09	126	0.96	358	2648	6.9	4.9	0.89
GSH-COVID	POS	POS		COVID	34	Yes	Baseline	HS-1-034	2583.78	2991.15	8.12	2	Female	2020-07-02	2020-06-21	2020-07-15	2020-06-22	Positive			Seegene	22.1667	2.81	4	Positive	No			13		27537		Not on treatment			No			Yes	6.7	388	1.73	6	0.69	360	626	28.83	26.87	1.53
GSH-COVID	POS	NEG		COVID	54	Yes	Baseline	HS-1-054			12.9	5	Female	2020-07-15	2020-07-13	2020-07-06	2020-07-13	Positive			Seegene	27.6667	0.39	3	Positive	No			1367	20	20		Not on treatment			Yes	1974-01-01		Yes			0.16	2	0.1	159	97	5.4	2.27	2.35
GSH-COVID	POS	NEG	X	COVID	72	Yes	Baseline	HS-1-072	0.0867411	136.887	10.6	2	Female	2020-07-22	2020-07-16	2020-07-09	2020-07-16	Positive			Seegene	25	0.07	5	Positive	No			92	3843314	43719		Not on treatment			No			Yes		305	1.38	131	1.81	792	511	9.65	7.4	1.83
GSH-COVID	POS		X	COVID	72		Follow up	HS-1-072					Female	2020-07-27											Positive	No													Yes								13.88
GSH-COVID	POS	NEG		COVID	86	Yes	Baseline	HS-1-086	65.0065	10.7356	17.88	5	Female	2020-07-24	2020-07-22	2020-07-12	2020-07-21	Positive	2020-07-23	Positive	Seegene	24.5	0.06	4	Positive	No			3		13461		Under investigation			Yes	2016-06-06		Yes			0.42	42	0.32	438	936	7.9	5.82	1.66
GSH-COVID	POS	NEG		COVID	115	Yes	Baseline	HS-1-115	1.6594	79.9326	20	6	Female	2020-08-03	2020-07-30	2020-07-23	2020-07-30	Positive			Seegene	22	0.08	4	Positive	No			40		63410		Not on treatment			No			Yes	5.5		0.68	6	0.1	846	1512	4.28	2.6	1.38
GSH-COVID	POS	POS	X	COVID	24	Yes	Baseline	HS-1-024	11599.7	2991.15	14.1	3	Male	2020-06-26	2020-06-25	2020-06-19	2020-06-24	Positive			Seegene	36.2333	6.58	4	Positive	Yes			326	20	20		Not on treatment			No			No	12.4	421	0.55	373	0.7	393	2412	16.76
GSH-COVID	POS	POS	X	COVID	25	Yes	Baseline	HS-1-025	3989.53		9.1	2	Female	2020-06-26	2020-06-25	2020-06-19	2020-06-25	Positive			Seegene	31.5333	6.57	4	Positive	Yes	2010-01-01	10.4904	311	20	20		Not on treatment			Yes	2010		Yes			0.17	43	0.29	404	1641	5.36	3.63	1.4
GSH-COVID	POS	POS	X	COVID	35	Yes	Baseline	HS-1-035	1.15638e+09	136.887	8.12	2	Male	2020-07-02	2020-06-26	2020-06-24	2020-06-26	Positive			Seegene	33.85	83.03	4	Positive	Yes	2012-01-01	8.50685	345		20		Not on treatment			No			Yes			5	186	3.21	495	805	15.82	12.7	1.82
GSH-COVID	POS		X	COVID	35		Follow up	HS-1-035			13.1	3	Male	2020-07-06		2020-07-06								4	Positive	Yes													Yes								9.68
GSH-COVID	POS	POS		COVID	37	Yes	Baseline	HS-1-037	715.784	10.7356	9.51	2	Male	2020-07-02	2020-06-28	2020-06-22	2020-06-28	Positive					7	5	Positive	Yes	2014-01-01	6.50411	51		20		Not on treatment			No			Yes	7.9		0.32	46	0.21	377	733	6.14	4.53	1.07
GSH-COVID	POS	POS		COVID	40	Yes	Baseline	HS-1-040	3376.54	79.9326	??	3	Female	2020-07-02	2020-07-01	2020-06-30		Positive			Seegene	32.2	7.93	4	Positive	Yes	2008-01-01	12.5096			20		Not on treatment			Yes	2002	2008	Yes				250	1.89	2004	198	10.45
GSH-COVID	POS	POS		COVID	41	Yes	Baseline	HS-1-041	4769	4769	17.9	6	Male	2020-07-03	2020-06-25	2020-06-22	2020-07-01	Positive					76.12	5	Positive	Yes	2010-01-01	10.5096	135	20	20		Not on treatment			No			Yes	6.8	170	5.26	469	4.72	618	1849	10.88	9.15	0.82
GSH-COVID	POS	POS		COVID	43	Yes	Baseline	HS-1-043	14627.5	14624.6	13.8	2	Female	2020-07-09	2020-07-02	2020-06-30	2020-07-06	Positive			Seegene	24.7333	7.13	3	Positive	Yes	2011-01-01	9.52603		51	20		Not on treatment			Yes	1995	2011	Yes	5.7			3	0.1	135	43	4.46
GSH-COVID	POS	POS		COVID	47	Yes	Baseline	HS-1-047	2546.68	2546.68	13.7	3	Male	2020-07-10	2020-06-26	2020-06-21	2020-06-27	Positive			GeneXpert	33.3	75.33	5	Positive	Yes	2002-01-01	18.5342	903	19	20		Not on treatment			Yes	2002		Yes	6			69		609	1221	11
GSH-COVID	POS	NEG	X	COVID	49	Yes	Baseline	HS-1-049	7424.2	7443.6	9.51	2	Female	2020-07-10	2020-07-09	2020-07-02	2020-07-07	Positive			Seegene	25.1667	0.35	5	Positive	Yes	2019-01-01	1.52329	452	20	20		Not on treatment			Yes	2011-01-01		Yes		71	0.3	58	0.2	312	229	8.89	6.24	1.62
GSH-COVID	POS		X	COVID	49		Follow up	HS-1-049			27.3	3	Female	2020-07-17										6	Positive	Yes													Yes
GSH-COVID	POS	POS		COVID	59	Yes	Baseline	HS-1-059	5259.72	5259.71	15.5	4	Male	2020-07-16	2020-07-16	2020-07-11	2020-07-15	Negative	2020-07-17	Positive	Seegene	34	16.43	3	Positive	Yes	1998-01-01	22.5534		20	20		Not on treatment			No			Yes			0.52	255	0.81	490	904	5.05	4.6	1.05
GSH-COVID	POS	NEG		COVID	62	Yes	Baseline	HS-1-062	31.9456	0	13.68	1	Female	2020-07-16	2020-07-17	2020-07-11	2020-07-15	Positive			Seegene	20.4	0.08	4	Positive	Yes	2014-01-01	6.54247	250	775	40		Not on treatment			Yes	1999		No	5.6	41	0.2	55	0.24	340	520	3.63	2.29	1.1
GSH-COVID	POS	POS		COVID	69	Yes	Baseline	HS-1-069	350.131	346.855	5.56	1	Male	2020-07-20	2020-07-15	2020-07-12	2020-07-17	Positive			Seegene	26.8	4.72	5	Positive	Yes	2014-01-01	6.55342	130	20	20		Not on treatment			No			Yes		156	0.31	43	0.32	401	169	7.65
GSH-COVID	POS	POS	X	COVID	76	Yes	Baseline	HS-1-076	4673	4672.96	9.73	2	Female	2020-07-22	2020-07-20	2020-07-16	2020-07-20	Positive			Seegene	29.4667	10.88	5	Positive	Yes	2009-01-01	11.5616	158	20	20		Not on treatment			Yes	2009-01-01		Yes	5.8	172	0.2	107	0.3	505	618	7.13	5.5	1.36
GSH-COVID	POS		X	COVID	76		Follow up	HS-1-076					Female	2020-07-27	2020-07-21			Positive						4	Positive	Yes													Yes
GSH-COVID	POS	NEG		COVID	84	Yes	Baseline	HS-1-084	356.628	77.6073	2.11	1	Male	2020-07-23	2020-07-22	2020-07-17	2020-07-23	Positive			Seegene	27.8333	0.43	4	Positive	Yes	2015-01-01	5.56164	277	20	20		Not on treatment			Yes	2015-06-01		Yes	10.7		5	66	5.5	537	2554	9.71	7.16	1.87
GSH-COVID	POS	POS		COVID	96	Yes	Baseline	HS-1-096	9010.88	9002.15	13.2	3	Female	2020-07-28	2020-07-23	2020-07-14	2020-07-23	Negative	2020-07-26	Positive	Seegene	28.7	52.75	4	Positive	Yes	2002-01-01	18.5836		49	20		Not on treatment			Yes	2003-01-01	2006-01-01	Yes	6.1		0.49	39	0.36	432	1538	8.3	6.9	1.19
GSH-COVID	POS	POS		COVID	101	Yes	Baseline	HS-1-101	4188.72	4188.72	15.3	3	Male	2020-07-28	2020-07-27	2020-07-16	2020-07-26	Positive			Seegene	33.0667	5.17	4	Positive	Yes	2010-01-01	10.5781	168		20		Not on treatment			Yes	2010-01-01		Yes	8		2.09	128	1.49	580	1549	19.62	16.48	2.26
GSH-COVID	POS	POS		COVID	105	Yes	Baseline	HS-1-105	4304.27	4304.27	9.73	2	Female	2020-07-29	2020-07-28	2020-07-22	2020-07-28	Positive			Seegene	35.3333	37.99	4	Positive	Yes	2009-01-01	11.5808	400	20	20		Not on treatment			No			Yes	13		2.07	13	0.82	179	380	8.5	4.49	2.88
GSH-COVID	POS	NEG		COVID	127	Yes	Baseline	HS-1-127	272.71	222.906	13.5	2	Male	2020-08-06	2020-08-04	2020-08-01	2020-08-03	Negative	2020-08-06	Positive	Seegene	14.2333	0.09	4	Positive	Yes	2017-01-01	3.59726	58	672	250		Under investigation			Yes	2004-01-01		Yes			0.39	16	0.32	521	707	8.36	4.39	3.24
[truncated: 34 more columns]

## Sheet: Fig. 1C
Fig. 1C: BSTI classification
	HIV-/aTB- (n)	HIV+/aTB- (n)	HIV+or -/aTB+ (n)
Classic COVID	50	13	6
Indeterminate	12	5	3
Non covid-like	0	1	5

## Sheet: Fig. 1D
Fig. 1D: Brixa score by WHO score
WHO 3	WHO 4	WHO 5	WHO 6/7
3	18	12	15
18	7	14	16
12	13	14	18
3	14	16	16
18	14	12	12
7	15	17	15
4	12	11	17
2	12	16	18
6	18	14	16
9	16	12	18
17	18	11	17
11	12	9	11
6	17	17	18
9	12	16	17
7	10	13	13
	12	13	15
	15	13	17
	16	17	14
	14	13
	10	16
	12	15
	9	16
	10	15
	12	16
	13	18
	7	10
	13	15
	6
	13
	16
	15
	13
	18
	12

## Sheet: Fig. 1E
Fig. 1E: BSTI severity by WHO score
	WHO 3 (n)	WHO 4 (n)	WHO 5 (n)	WHO 6/7 (n)
Mild	9	5	1	0
Moderate	3	18	9	4
Severe	2	12	16	15

## Sheet: Fig. 1F
Fig. 1F: Brixia score by HIV and/or TB status
HIV-/aTB-	HIV+/aTB-	HIV-/aTB+	HIV+/aTB+
18	12	14	3
18	16	17	7
12	12	9	12
13	14	15	15
12	16	16	6
14	6	17	9
14	12		10
15	11		7
3	9
18	11
12	13
14	17
12	13
18	13
16	16
7	13
18	18
4	13
17	12
2
12
10
12
16
15
17
11
14
10
9
12
10
7
13
6
17
16
13
13
13
16
18
16
15
12
15
17
18
16
18
17
16
15
16
18
11
18
17
13
15
15
14

## Sheet: Fig. 1G
Fig. 1G: WHO score by HIV and/or TB status
HIV-/aTB-	HIV+/aTB-	HIV-/aTB+	HIV+/aTB+
3	4	4	3
4	4	5	4
3	4	3	4
3	4	4	4
3	5	6	3
4	4	7	3
5	5	6	5
5	3		3
4	5
4	5
3	3
3	3
4	4
5	5
4	5
4	5
4	4
3	4
3	4
4	4
3	4
4	4
3	4
4
4
4
5
4
5
5
5
4
5
4
4
4
4
4
5
5
5
5
5
6
6
5
5
6
6
6
6
6
6
6
5
5
5
5
6
6
6
6
6
5
6
5

## Sheet: Fig. 2A
Fig. 2A: White cell count per COVID or HIV and/or TB status
HC	NC	COVID-19	WHO 3	WHO 4	WHO 5	WHO 6/7		HIV-/aTB-	HIV+/aTB-	HIV-/aTB+	HIV+/aTB+
5.17	9.24	6.93	6.93	10.8	10.78	17.13		6.93	16.76	13.27	8.4
5.44	21.05	10.8	8.4	9.08	10.23	6.23		10.8	5.36	16.83	9.08
4.13	7.33	8.4	8.39	2.64	8.11	15.23		8.39	28.83	8.68	8.84
8.05	7.63	8.39	7.73	13.27	11.8	33.69		7.73	15.82	11.97	11.29
9.1	6.26	7.73	11.87	11.21	16.83	16.94		11.87	6.14	17.13	11.25
5.99	39.56	9.08	12.12	7.96	6.14	14.93		2.64	10.45	33.69	1.49
5.72	5.24	11.87	13.3	7.55	12.08	27.1		10.78	10.88	15.34	5.21
5.84	10.03	2.64	4.71	8.96	6.65	3.56		10.23	4.46		6.9
5.37	17.12	13.27	9.22	7.06	10.88	21.87		11.21	11
9.05	7.37	10.78	11.5	10.86	6.05	16.38		7.96	8.89
5.06	13.95	10.23	11.15	8.4	11	15.41		12.12	5.4
8.11	10.47	11.21	4.46	16.76	8.89	14.56		13.3	5.05
5.9	14.38	7.96	5.4	5.36	12.34	6.66		7.55	3.63
3.87	14.2	12.12	8.68	5.84	13.55	15.2		8.11	7.65
9.25	9.56	13.3	5.05	6.94	6.9	33.33		8.96	9.65
4.86	6.7	7.55	11.25	8.4	9.44	12.68		7.06	7.13
4.6	10.32	8.11	1.49	10.72	7.65	15.34		10.86	9.71
3.51	19.03	8.96	6.9	9.39	10.46	15.5		4.71	7.9
4.64	6.36	7.06		28.83	20.41			9.22	8.3
5.74	5.51	10.86		15.82	9.65			8.4	19.62
5.27	7.09	4.71		10.45	7.13			11.5	8.5
5.18	5.76	9.22		15.72	12.49			5.84	4.28
6.04	14.58	8.4		21.96	21.57			11.15	8.36
7.53	10.3	16.76		11.97	13.96			6.94
6.93	8.05	5.36		7.31	13.52			8.4
5.36	10.7	11.5		8.84	8.62			10.72
7.47	5.98	5.84		3.63	7.79			11.8
7.45	10.57	11.15		5.9	5.21			9.39
4.15	10.65	6.94		11.23	7.68			12.08
7.81	9.98	8.4		12.61	5.83			6.65
5.88	14.9	10.72		9.71				6.05
7.87	15.22	11.8		7.9				15.72
5.56	9.21	9.39		11.29				12.34
6.48	18.4	28.83		8.3				21.96
5.18	2.21	15.82		19.62				7.31
5.2		16.83		8.5				5.9
3.37		6.14		4.28				11.23
7.52		12.08		8.36				12.61
7.21		6.65						13.55
6.53		10.45						6.9
9.19		10.88						9.44
6.4		6.05						10.46
13.78		4.46						20.41
4.49		15.72						6.23
6.07		11						15.23
5.07		8.89						12.49
5.42		12.34						21.57
4.41		5.4						16.94
6.52		21.96						14.93
7.5		8.68						27.1
11.37		11.97						3.56
5.72		5.05						21.87
5.89		7.31						16.38
6.3		8.84						15.41
3.8		3.63						13.96
8.87		5.9						13.52
4.99		11.23						8.62
8.11		12.61						7.79
5.75		13.55						14.56
5.02		6.9						6.66
8.03		9.44						15.2
5.5		7.65						33.33
5.06		10.46						12.68
7.35		20.41						7.68
3.82		9.65						15.5
6.65		17.13						5.83
7.23		6.23
5.77		15.23
10.35		7.13
4.29		12.49
5.85		21.57
6.33		33.69
		16.94
		14.93
		27.1
		9.71
		3.56
		7.9
		21.87
		16.38
		15.41
		13.96
		13.52
		8.62
		11.29
		7.79
		11.25
		8.3
		1.49
		14.56
		6.66
		15.2
		19.62
		5.21
		8.5
		33.33
		4.28
		12.68
		15.34
		8.36
		6.9
		7.68
		15.5
		5.83

## Sheet: Fig. 2B
Fig. 2B: Lymphocytes per COVID or HIV and/or TB status
HC	NC	COVID-19	WHO 3	WHO 4	WHO 5	WHO 6/7		HIV-/aTB-	HIV+/aTB-	HIV-/aTB+	HIV+/aTB+
2.51	0.76	1.52	1.52	1.62	1.14	2.12		1.52	1.4	0.84	1.23
1.85	1.14	1.62	2.2	1.23	1.4	0.72		1.62	1.53	1.36	1.13
2.78	2.27	2.2	1.98	0.42	0.73	1.24		2.2	1.82	0.71	0.7
2.82	2.27	1.23	3.05	0.84	1.97	0.48		1.98	1.07	2.12	0.56
2.75	1.73	1.98	2.37	2.11	1.07	2.03		0.42	0.82	1.24	0.85
2.5	2.37	0.42	1.73	1.17	1.63	0.43		1.14	1.62		0.89
0.72	0.64	0.84	2.35	0.75	0.82	0.42		1.4	2.35
0.91	1.76	1.14	1.36	1.28	1.62	1.16		2.11	1.05
1.07	2.31	1.4	1.05	1.9	1.15	0.97		1.17	1.1
2.52	1	2.11	0.56	0.94	0.83	1.95		3.05	1.83
2.29	3.25	1.17	0.89	1.4	0.72	0.98		0.75	1.36
2.09	2.57	3.05		0.82	1.91	1.44		0.73	1.87
2.04	0.86	0.75		2.93	1.27	0.4		1.28	1.66
1.91	1.6	0.73		1.41	1.83			1.9	1.19
2.77	1.1	1.28		1.42	1.36			2.37	2.26
1.67	0.49	1.9		1.19	2.29			0.94	2.88
1.35	0.85	2.37		1.53	2.87			0.82	1.38
1.48	1.22	0.94		1.82	0.8			1.73	3.24
1.68	0.71	1.4		2.11	1.45			2.93
1.35	1.4	0.82		0.71	0.72			1.41
1.44	1.2	1.73		0.95	1.35			1.42
2.04	1.46	2.93		1.13	0.85			1.97
2.6	2.35	1.41		1.1	1.76			1.19
2.69	3.5	1.42		1.54	1.14			1.63
1.53	1.82	1.97		1.87				1.15
1.87	1.03	1.19		1.66				2.11
2.29		1.53		0.7				0.95
1.78		1.82		1.19				1.54
1.78		1.07		2.26				0.83
2.82		1.63		2.88				0.72
2.24		0.82		1.38				1.91
1.99		1.62		3.24				1.27
1.22		1.15						0.72
2.81		2.35						2.29
2.75		2.11						2.87
2.71		1.36						0.48
1.31		0.71						2.03
1.95		1.05						0.43
1.68		0.95						0.42
1.97		1.13						1.16
2.61		1.1						0.97
1.62		1.54						1.95
3.6		0.83						0.8
1.54		0.72						1.45
1.91		1.91						0.72
2.86		1.27						1.35
1.96		1.83						0.98
2.02		2.12						1.44
3.01		0.72						0.4
3.22		1.36						1.76
2.21		2.29						1.14
1.95		2.87
2.32		1.24
1.97		0.48
1.89		2.03
2.05		0.43
1.33		1.87
1.6		0.42
1.5		1.66
1.59		1.16
2.03		0.97
1.24		1.95
1.71		0.8
1.96		1.45
1.47		0.72
2.83		0.7
1.52		1.35
1.94		0.56
1.85		1.19
2.12		0.98
2.08		1.44
3.26		2.26
		0.85
		2.88
		0.4
		1.38
		3.24
		0.89
		1.76
		1.14

[truncated: 28 more sheets: Fig. 2C, Fig. 2D, Fig. 2E, Fig. 3A, Fig. 3B, Fig. 3C, Fig. 3D, Fig. 3E, Fig. 3F, Fig. 4A, Fig. 4B, Fig. 5A, Fig. 5B, Fig. 5C, Fig. 5E, Ext Fig. 1, Ext Fig. 2A, Ext Fig. 2B, Ext Fig. 2C, Ext Fig. 2D …]
